# Supplementary material for: Effect of Hydrofluoric Acid Etching Time on Titanium Topography, Chemistry, Wettability, and Cell Adhesion
Source: PLoS One. 2016 Nov 8;11(11):e0165296. doi: 10.1371/journal.pone.0165296 (PMC5100918; doi:10.1371/journal.pone.0165296)
Supplement: S1 Table — (TXT) [file pone.0165296.s001.txt]

Control
Topography
381 x 280 data points
Objective: EPI 50X
Confocal Z Scan: 100.0 µm
Date: Wed Apr 05 12:57:35 2006
Comment: (Ninguno)

Measure Area: 292.60 x 214.83 µm²
Zoom Area: 292.60 x 214.83 µm²

Zoom Parameters

Height
Pa: 1.337 µm
Pq: 1.553 µm
Pp: 3.152 µm
Pv: -3.205 µm
Pt: 6.358 µm
Ppm: ? µm
PzISO: ? µm
PmaxISO: ? µm
PzDIN: ? µm
PmaxDIN: ? µm

Spacing
Sm: ? µm
Pc: ? peaks/mm

Hybrid
Dela: 0.016 mrad
Delq: 0.023 mrad

Shape
Psk: -0.021 µm
Pku: 1.886 µm


2 min
Topografía Extendida (1)
381 x 280 puntos
Objetivo: EPI 50X
Barrido: 40.0 µm
Fecha: Wed May 28 11:05:11 2008
Comentario: (Ninguno)

Medida Area: 292.60 x 214.83 µm²

Parámetros

Altura
Pa: 3.434 µm
Pq: 5.142 µm
Pp: 281.2 µm
Pv: -50.93 µm
Pt: 332.1 µm
Ppm: ? µm
PzISO: ? µm
PmaxISO: ? µm
PzDIN: ? µm
PmaxDIN: ? µm

Espaciamiento
Sm: ? µm
Pc: ? picos/mm

Híbrido
Dela: 0.623 mrad
Delq: 2.611 mrad

Forma
Psk: 11.88 µm
Pku: 505.4 µm

Lista de Pti

Lista de Ppi

Lista de Smi


3 min
Topografía
381 x 280 puntos
Objetivo: EPI 50X
Barrido: 40.0 µm
Fecha: Wed May 28 13:50:20 2008
Comentario: (Ninguno)

Medida Area: 292.60 x 214.83 µm²
Zoom Area: 292.60 x 214.83 µm²

Parámetros del Zoom

Altura
Pa: 1.441 µm
Pq: 2.086 µm
Pp: 7.708 µm
Pv: -13.85 µm
Pt: 21.56 µm
Ppm: ? µm
PzISO: ? µm
PmaxISO: ? µm
PzDIN: ? µm
PmaxDIN: ? µm

Espaciamiento
Sm: ? µm
Pc: ? picos/mm

Híbrido
Dela: 0.227 mrad
Delq: 0.417 mrad

Forma
Psk: -2.032 µm
Pku: 9.626 µm

Lista de Pti

Lista de Ppi

Lista de Smi


5 min
Topografía
381 x 280 puntos
Objetivo: EPI 50X
Barrido: 46.4 µm
Fecha: Mon Jun 02 12:07:33 2008
Comentario: (Ninguno)

Medida Area: 292.60 x 214.83 µm²
Zoom Area: 292.60 x 214.83 µm²

Parámetros del Zoom

Altura
Pa: 2.803 µm
Pq: 3.508 µm
Pp: 10.81 µm
Pv: -18.51 µm
Pt: 29.32 µm
Ppm: ? µm
PzISO: ? µm
PmaxISO: ? µm
PzDIN: ? µm
PmaxDIN: ? µm

Espaciamiento
Sm: ? µm
Pc: ? picos/mm

Híbrido
Dela: 0.256 mrad
Delq: 0.449 mrad

Forma
Psk: -0.177 µm
Pku: 3.517 µm

Lista de Pti

Lista de Ppi

Lista de Smi


7 min
Topografía
512 x 512 puntos
Objetivo: EPI 50X
Barrido: 46.4 µm
Fecha: Thu Jun 19 12:01:27 2008
Comentario: (Ninguno)

Medida Area: 196.74 x 196.74 µm²
Zoom Area: 196.74 x 196.74 µm²

Parámetros del Zoom

Altura
Pa: 2.474 µm
Pq: 3.341 µm
Pp: 12.69 µm
Pv: -17.75 µm
Pt: 30.44 µm
Ppm: ? µm
PzISO: ? µm
PmaxISO: ? µm
PzDIN: ? µm
PmaxDIN: ? µm

Espaciamiento
Sm: ? µm
Pc: ? picos/mm

Híbrido
Dela: 0.451 mrad
Delq: 0.931 mrad

Forma
Psk: -1.209 µm
Pku: 5.951 µm

Lista de Pti

Lista de Ppi

Lista de Smi


10 min
Topografía
512 x 512 puntos
Objetivo: EPI 50X
Barrido: 46.4 µm
Fecha: Thu Jun 19 12:10:15 2008
Comentario: (Ninguno)

Medida Area: 196.74 x 196.74 µm²
Zoom Area: 196.74 x 196.74 µm²

Parámetros del Zoom

Altura
Pa: 4.068 µm
Pq: 4.930 µm
Pp: 13.41 µm
Pv: -16.25 µm
Pt: 29.66 µm
Ppm: ? µm
PzISO: ? µm
PmaxISO: ? µm
PzDIN: ? µm
PmaxDIN: ? µm

Espaciamiento
Sm: ? µm
Pc: ? picos/mm

Híbrido
Dela: 0.493 mrad
Delq: 0.950 mrad

Forma
Psk: -0.333 µm
Pku: 2.566 µm

Lista de Pti

Lista de Ppi

Lista de Smi


 
