# Supplementary material for: Effect of Hydrofluoric Acid Etching Time on Titanium Topography, Chemistry, Wettability, and Cell Adhesion
Source: PLoS One. 2016 Nov 8;11(11):e0165296. doi: 10.1371/journal.pone.0165296 (PMC5100918; doi:10.1371/journal.pone.0165296)
Supplement: S2 Table — (XLSX) [file pone.0165296.s002.xlsx]

## Sheet: Hoja1
control avance
Imagen Tiempo VolIzq VolDcho Tensión RadioCurvApice Area Volumen Radio_Contacto AnguloContacto ErrorCont DeltaError VolSalida
_8Av001.IMG 0.00 240.00 0.00 43.98 0.9533 33.3521 10.9260 0.3187 26.17 0.0000 0.0000 0.0000
_8Av002.IMG 2.00 238.00 0.00 53.35 0.8277 34.3067 12.8284 0.3212 29.40 0.0000 0.0000 0.0000
_8Av003.IMG 4.00 235.75 0.00 55.91 0.7242 35.5933 15.5446 0.3238 34.29 0.0000 0.0000 0.0000
_8Av004.IMG 6.00 233.75 0.00 56.78 0.6509 36.8413 18.3014 0.3255 39.15 0.0000 0.0000 0.0000
_8Av005.IMG 8.00 231.75 0.00 63.97 0.5882 38.0822 21.0093 0.3268 43.39 0.0000 0.0000 0.0000
_8Av006.IMG 10.00 229.75 0.00 66.75 0.5477 39.3124 23.6174 0.3279 47.46 0.0000 0.0000 0.0000
_8Av008.IMG 14.01 225.75 0.00 70.91 0.5004 41.4681 27.9522 0.3294 53.69 0.0000 0.0000 0.0000
_8Av009.IMG 16.01 223.75 0.00 67.52 0.4907 42.2981 29.6226 0.3297 56.32 0.0000 0.0000 0.0000
_8Av010.IMG 18.01 221.50 0.00 71.83 0.4795 43.0238 30.9217 0.3305 57.68 0.0000 0.0000 0.0000
_8Av011.IMG 20.01 219.50 0.00 69.03 0.4760 43.7550 32.2369 0.3312 59.48 0.0000 0.0000 0.0000
_8Av012.IMG 22.01 217.50 0.00 61.81 0.4795 44.2751 33.2166 0.3313 61.31 0.0000 0.0000 0.0000
_8Av013.IMG 24.01 215.50 0.00 54.37 0.4884 44.6189 33.8286 0.3316 62.82 0.0000 0.0000 0.0000
_8Av014.IMG 26.01 213.50 0.00 51.23 0.4940 45.6329 35.3562 0.3336 64.53 0.0000 0.0000 0.0000
_8Av015.IMG 28.01 211.50 0.00 52.18 0.4915 46.4126 36.5625 0.3350 65.43 0.0000 0.0000 0.0000
_8Av016.IMG 30.01 209.25 0.00 51.82 0.4973 47.3665 37.7913 0.3379 65.94 0.0000 0.0000 0.0000
_8Av017.IMG 32.01 207.25 0.00 50.30 0.5103 48.7920 39.5611 0.3427 66.54 0.0000 0.0000 0.0000
_8Av018.IMG 34.01 205.25 0.00 47.51 0.5232 49.8058 40.8883 0.3457 67.46 0.0000 0.0000 0.0000
_8Av019.IMG 36.01 203.25 0.00 49.61 0.5359 51.6574 42.9972 0.3530 66.87 0.0000 0.0000 0.0000
_8Av020.IMG 38.02 201.25 0.00 51.05 0.5466 53.1425 44.7092 0.3586 66.45 0.0000 0.0000 0.0000
_8Av021.IMG 40.02 199.25 0.00 49.45 0.5592 54.3078 46.2260 0.3623 67.00 0.0000 0.0000 0.0000
_8Av022.IMG 42.02 197.25 0.00 51.24 0.5744 56.3801 48.6660 0.3700 66.44 0.0000 0.0000 0.0000
_8Av023.IMG 44.02 195.00 0.00 51.58 0.5826 57.7889 50.5887 0.3743 66.81 0.0000 0.0000 0.0000
_8Av024.IMG 46.02 193.00 0.00 45.69 0.6046 58.3830 51.4982 0.3754 68.35 0.0000 0.0000 0.0000
8Av025.IMG 48.02 191.00 0.00 44.34 0.6175 59.4030 52.8972 0.3784 68.95 0.0000 0.0000 0.0000
8Av026.IMG 50.02 189.00 0.00 41.41 0.6343 59.9298 53.6593 0.3796 69.93 0.0000 0.0000 0.0000
8Av027.IMG 52.02 187.00 0.00 42.84 0.6465 61.6253 55.7125 0.3858 69.30 0.0000 0.0000 0.0000
8Av028.IMG 54.02 185.00 0.00 43.47 0.6713 63.8774 58.3409 0.3943 68.57 0.0000 0.0000 0.0000
8Av029.IMG 56.02 182.75 0.00 42.92 0.6962 65.4790 60.1183 0.4005 68.11 0.0000 0.0000 0.0000
8Av030.IMG 58.02 180.75 0.00 43.35 0.7161 67.3138 62.3347 0.4070 67.69 0.0000 0.0000 0.0000
8Av031.IMG 60.02 178.75 0.00 44.28 0.7295 68.8982 64.2938 0.4125 67.24 0.0000 0.0000 0.0000
8Av032.IMG 62.02 176.75 0.00 44.70 0.7602 71.1569 66.7486 0.4211 66.24 0.0000 0.0000 0.0000
8Av033.IMG 64.03 174.75 0.00 43.85 0.7680 72.0659 68.3644 0.4228 67.17 0.0000 0.0000 0.0000
8Av034.IMG 66.03 172.75 0.00 44.13 0.7833 73.2689 69.7391 0.4272 66.72 0.0000 0.0000 0.0000
8Av035.IMG 68.03 170.75 0.00 44.28 0.8161 75.5753 72.3372 0.4355 65.94 0.0000 0.0000 0.0000
8Av036.IMG 70.03 168.75 0.00 46.30 0.8317 77.4284 74.2957 0.4426 64.66 0.0000 0.0000 0.0000
8Av037.IMG 72.03 166.50 0.00 47.74 0.8442 79.1538 76.4270 0.4483 64.06 0.0000 0.0000 0.0000
8Av038.IMG 74.03 164.50 0.00 44.96 0.8680 80.1512 78.2013 0.4502 65.34 0.0000 0.0000 0.0000
8Av039.IMG 76.03 162.50 0.00 46.77 0.8923 82.5454 80.8057 0.4588 64.02 0.0000 0.0000 0.0000
8Av040.IMG 78.03 160.50 0.00 47.18 0.9168 84.7472 83.6632 0.4656 63.74 0.0000 0.0000 0.0000
8Av041.IMG 80.03 158.50 0.00 46.96 0.9410 86.6931 86.3456 0.4713 63.81 0.0000 0.0000 0.0000
8Av042.IMG 82.03 156.50 0.00 46.22 0.9646 88.2339 88.5304 0.4756 64.07 0.0000 0.0000 0.0000
8Av043.IMG 84.03 154.50 0.00 45.51 0.9852 89.4503 90.2482 0.4789 64.29 0.0000 0.0000 0.0000
8Av044.IMG 86.04 152.25 0.00 45.85 1.0368 92.3707 93.1261 0.4893 62.92 0.0000 0.0000 0.0000
8Av045.IMG 88.04 150.25 0.00 42.25 1.1065 94.1030 95.1334 0.4944 63.53 0.0000 0.0000 0.0000
8Av046.IMG 90.04 148.25 0.00 42.37 1.1612 96.6060 97.3046 0.5035 62.27 0.0000 0.0000 0.0000
8Av047.IMG 92.04 146.25 0.00 42.43 1.2221 99.2633 99.5498 0.5129 60.96 0.0000 0.0000 0.0000
8Av048.IMG 94.04 144.25 0.00 43.41 1.2447 101.2387 101.7860 0.5190 60.27 0.0000 0.0000 0.0000
8Av049.IMG 96.04 142.25 0.00 44.48 1.2578 102.9937 104.0186 0.5240 59.82 0.0000 0.0000 0.0000
8Av050.IMG 98.04 140.00 0.00 44.94 1.2596 104.0554 105.9178 0.5264 60.06 0.0000 0.0000 0.0000
8Av051.IMG 100.04 140.00 0.00 45.20 1.2656 106.1795 110.2039 0.5303 61.07 0.0000 0.0000 0.0000
8Rel002.IMG 101.04 140.00 0.00 44.79 1.2777 106.6230 110.8392 0.5314 61.20 0.0000 0.0000 0.0000
8Rel003.IMG 102.04 140.00 0.00 44.26 1.2900 107.0209 111.4926 0.5323 61.44 0.0000 0.0000 0.0000
8Rel004.IMG 103.04 140.00 0.00 44.38 1.2933 107.1836 111.5504 0.5330 61.26 0.0000 0.0000 0.0000
8Rel005.IMG 104.04 140.00 0.00 43.70 1.3064 107.0287 111.0211 0.5329 61.22 0.0000 0.0000 0.0000
8Ret002.IMG 106.04 141.00 0.00 43.38 1.3243 106.5977 109.2396 0.5332 60.36 0.0000 0.0000 0.0000
8Ret003.IMG 108.04 143.25 0.00 43.07 1.3443 105.8365 106.5797 0.5332 59.16 0.0000 0.0000 0.0000
8Ret004.IMG 110.04 145.25 0.00 42.58 1.3678 105.0961 104.0139 0.5331 58.07 0.0000 0.0000 0.0000
8Ret005.IMG 112.05 147.25 0.00 41.65 1.3959 104.3742 101.7145 0.5326 57.29 0.0000 0.0000 0.0000
8Ret006.IMG 114.05 149.25 0.00 41.20 1.4216 103.8090 99.5065 0.5327 56.28 0.0000 0.0000 0.0000
8Ret007.IMG 116.05 151.25 0.00 40.50 1.4497 103.1857 97.3524 0.5325 55.44 0.0000 0.0000 0.0000
8Ret008.IMG 118.05 153.25 0.00 41.09 1.4576 102.6652 95.2014 0.5327 54.12 0.0000 0.0000 0.0000
8Ret009.IMG 120.05 155.25 0.00 40.69 1.4808 102.0099 93.0161 0.5324 53.19 0.0000 0.0000 0.0000
8Ret010.IMG 122.05 157.50 0.00 40.73 1.5011 101.5078 90.9046 0.5325 52.05 0.0000 0.0000 0.0000
8Ret011.IMG 124.05 159.50 0.00 40.16 1.5312 100.8838 88.7198 0.5322 51.13 0.0000 0.0000 0.0000
8Ret012.IMG 126.05 161.50 0.00 41.03 1.5376 100.3665 86.5198 0.5323 49.72 0.0000 0.0000 0.0000
8Ret013.IMG 128.05 163.50 0.00 41.03 1.5603 99.8772 84.4962 0.5324 48.66 0.0000 0.0000 0.0000
8Ret014.IMG 130.05 165.50 0.00 41.47 1.5787 99.4282 82.3969 0.5326 47.40 0.0000 0.0000 0.0000
8Ret015.IMG 132.05 167.50 0.00 41.53 1.6046 98.9211 80.2406 0.5326 46.25 0.0000 0.0000 0.0000
8Ret016.IMG 134.05 169.50 0.00 41.00 1.6407 98.3121 78.0426 0.5321 45.27 0.0000 0.0000 0.0000
8Ret017.IMG 136.05 171.75 0.00 41.95 1.6583 98.0238 76.0007 0.5328 43.85 0.0000 0.0000 0.0000
8Ret018.IMG 138.06 173.75 0.00 42.13 1.6874 97.5280 73.8237 0.5327 42.66 0.0000 0.0000 0.0000
8Ret019.IMG 140.06 175.75 0.00 42.02 1.7245 97.0965 71.7532 0.5326 41.51 0.0000 0.0000 0.0000
8Ret020.IMG 142.06 177.75 0.00 42.07 1.7643 96.6711 69.5531 0.5329 40.33 0.0000 0.0000 0.0000
8Ret021.IMG 144.06 179.75 0.00 42.12 1.8070 96.0503 67.0168 0.5322 38.95 0.0000 0.0000 0.0000
8Ret022.IMG 146.06 181.75 0.00 41.76 1.8584 95.7237 65.0769 0.5325 37.94 0.0000 0.0000 0.0000
8Ret023.IMG 148.06 183.75 0.00 41.94 1.9035 95.2009 62.7239 0.5322 36.63 0.0000 0.0000 0.0000
8Ret024.IMG 150.06 186.00 0.00 41.45 1.9653 94.9654 60.9031 0.5326 35.66 0.0000 0.0000 0.0000
8Ret025.IMG 152.06 188.00 0.00 40.89 2.0345 94.0377 57.9890 0.5314 34.36 0.0000 0.0000 0.0000
8Ret026.IMG 154.06 190.00 0.00 40.07 2.1080 93.9248 56.5102 0.5319 33.58 0.0000 0.0000 0.0000
8Ret028.IMG 158.06 194.00 0.00 38.89 2.2698 92.7404 51.9139 0.5304 31.32 0.0000 0.0000 0.0000
8Ret030.IMG 162.06 198.00 0.00 37.33 2.4832 92.2579 48.1060 0.5306 29.26 0.0000 0.0000 0.0000
8Ret032.IMG 166.06 202.25 0.00 35.02 2.7541 91.2272 43.8879 0.5292 27.27 0.0000 0.0000 0.0000
control retro
Imagen Tiempo VolIzq VolDcho Tensión RadioCurvApice Area Volumen Radio_Contacto AnguloContacto ErrorCont DeltaError VolSalida
34_CB_5Av001.IMG 0.00 240.00 0.00 30.38 0.1075 11.2045 3.8676 0.0513 13.21 0.0000 0.0000 0.0000
34_CB_5Av002.IMG 1.58 236.75 0.00 30.48 0.1079 11.2972 3.9105 0.0512 12.80 0.0000 0.0000 0.0000
34_CB_5Av003.IMG 3.33 233.00 0.00 30.64 0.1091 11.5218 4.0211 0.0512 12.02 0.0000 0.0000 0.0000
34_CB_5Av004.IMG 5.09 229.50 0.00 31.17 0.1107 11.8805 4.1945 0.0510 10.78 0.0000 0.0000 0.0000
34_CB_5Av005.IMG 6.85 226.00 0.00 31.97 0.1129 12.3802 4.4388 0.0506 9.00 0.0000 0.0000 0.0000
34_CB_5Av006.IMG 8.62 222.25 0.00 32.53 0.1158 12.9936 4.7426 0.0500 6.45 0.0000 0.0000 0.0000
34_CB_5Av007.IMG 10.38 218.75 0.00 32.96 0.1191 13.6782 5.1074 0.0507 4.95 0.0000 0.0000 0.0000
34_CB_5Av008.IMG 12.14 215.25 0.00 34.00 0.1225 14.3677 5.5228 0.0534 6.08 0.0000 0.0000 0.0000
34_CB_5Av009.IMG 13.90 211.50 0.00 31.99 0.1278 15.1149 6.0222 0.0589 7.59 0.0000 0.0000 0.0000
34_CB_5Av010.IMG 15.66 208.00 0.00 25.49 0.1372 14.7844 6.4500 0.0887 30.57 0.0000 0.0000 0.0000
34_CB_5Av011.IMG 17.40 204.50 0.00 25.98 0.1434 15.3261 7.0372 0.1001 37.98 0.0000 0.0000 0.0000
34_CB_5Av012.IMG 19.15 200.75 0.00 25.78 0.1491 16.1821 7.6525 0.1038 37.80 0.0000 0.0000 0.0000
34_CB_5Av013.IMG 20.89 197.25 0.00 24.64 0.1554 17.0224 8.2550 0.1068 36.49 0.0000 0.0000 0.0000
34_CB_5Av014.IMG 22.67 193.75 0.00 25.41 0.1612 17.8033 8.9525 0.1138 39.64 0.0000 0.0000 0.0000
34_CB_5Av015.IMG 24.42 190.00 0.00 24.59 0.1688 18.9829 9.8071 0.1164 37.22 0.0000 0.0000 0.0000
34_CB_5Av016.IMG 26.19 186.50 0.00 23.26 0.1792 20.3397 10.8576 0.1209 35.17 0.0000 0.0000 0.0000
34_CB_5Av017.IMG 27.96 183.00 0.00 25.00 0.1820 21.2731 11.6059 0.1231 35.37 0.0000 0.0000 0.0000
34_CB_5Av018.IMG 29.73 179.25 0.00 25.45 0.1868 21.8096 12.2131 0.1296 38.71 0.0000 0.0000 0.0000
34_CB_5Av019.IMG 31.48 175.75 0.00 27.48 0.1851 22.0426 12.4046 0.1296 39.43 0.0000 0.0000 0.0000
34_CB_5Av020.IMG 33.24 172.25 0.00 26.40 0.1954 23.4043 13.6034 0.1353 38.78 0.0000 0.0000 0.0000
34_CB_5Av021.IMG 35.00 168.50 0.00 24.75 0.2133 25.8547 15.7407 0.1427 35.79 0.0000 0.0000 0.0000
34_CB_5Av022.IMG 36.78 165.00 0.00 25.02 0.2213 27.1362 16.9647 0.1476 35.93 0.0000 0.0000 0.0000
34_CB_5Av023.IMG 38.55 161.25 0.00 25.03 0.2289 28.3696 18.1135 0.1510 35.04 0.0000 0.0000 0.0000
34_CB_5Av024.IMG 40.32 157.75 0.00 24.90 0.2365 29.5604 19.2327 0.1542 33.97 0.0000 0.0000 0.0000
34_CB_5Av025.IMG 42.08 154.00 0.00 24.51 0.2449 30.7454 20.3560 0.1572 32.66 0.0000 0.0000 0.0000
34_CB_5Av026.IMG 43.85 150.50 0.00 24.51 0.2528 31.8847 21.5293 0.1615 32.65 0.0000 0.0000 0.0000
34_CB_5Av027.IMG 45.60 147.00 0.00 24.65 0.2605 33.0723 22.7664 0.1655 32.57 0.0000 0.0000 0.0000
34_CB_5Av028.IMG 47.37 143.25 0.00 24.57 0.2691 34.3712 24.0828 0.1688 31.56 0.0000 0.0000 0.0000
34_CB_5Av029.IMG 49.13 139.75 0.00 24.09 0.2790 35.2277 25.1668 0.1751 33.04 0.0000 0.0000 0.0000
34_CB_5Av030.IMG 50.88 136.25 0.00 24.30 0.2879 36.3752 26.5620 0.1812 34.48 0.0000 0.0000 0.0000
34_CB_5Av031.IMG 52.62 132.50 0.00 24.13 0.2966 37.6175 27.8613 0.1839 33.17 0.0000 0.0000 0.0000
34_CB_5Av032.IMG 54.37 129.00 0.00 24.57 0.3046 38.7624 29.3094 0.1899 34.81 0.0000 0.0000 0.0000
34_CB_5Av033.IMG 56.13 125.50 0.00 24.30 0.3153 39.8577 30.6692 0.1955 35.59 0.0000 0.0000 0.0000
34_CB_5Av034.IMG 57.87 122.00 0.00 24.24 0.3246 40.9817 32.0254 0.1997 35.62 0.0000 0.0000 0.0000
34_CB_5Av035.IMG 59.65 118.25 0.00 24.23 0.3346 42.0807 33.4496 0.2053 36.72 0.0000 0.0000 0.0000
34_CB_5Av036.IMG 61.42 114.75 0.00 24.29 0.3444 43.3135 34.9917 0.2101 37.10 0.0000 0.0000 0.0000
34_CB_5Av037.IMG 63.17 111.00 0.00 24.27 0.3537 44.5892 36.4802 0.2131 36.20 0.0000 0.0000 0.0000
34_CB_5Av038.IMG 64.92 107.50 0.00 24.54 0.3621 45.7948 38.0383 0.2174 36.54 0.0000 0.0000 0.0000
34_CB_5Av039.IMG 66.69 104.00 0.00 24.73 0.3705 47.0373 39.5954 0.2209 36.39 0.0000 0.0000 0.0000
34_CB_5Av040.IMG 68.45 100.25 0.00 24.75 0.3790 48.1900 41.0198 0.2240 35.98 0.0000 0.0000 0.0000
34_CB_5Av041.IMG 70.21 96.75 0.00 24.60 0.3882 49.2423 42.3332 0.2269 35.41 0.0000 0.0000 0.0000
34_CB_5Av042.IMG 71.99 93.00 0.00 24.51 0.3984 50.5739 43.9393 0.2295 34.27 0.0000 0.0000 0.0000
34_CB_5Av043.IMG 73.76 89.50 0.00 24.54 0.4073 51.7653 45.4446 0.2324 33.71 0.0000 0.0000 0.0000
34_CB_5Av044.IMG 75.52 86.00 0.00 24.63 0.4162 52.9435 46.9914 0.2356 33.51 0.0000 0.0000 0.0000
34_CB_5Av045.IMG 77.28 82.25 0.00 24.75 0.4285 54.2036 48.9065 0.2422 35.11 0.0000 0.0000 0.0000
34_CB_5Av046.IMG 79.05 78.75 0.00 24.90 0.4388 55.3815 50.6375 0.2471 35.90 0.0000 0.0000 0.0000
34_CB_5Av047.IMG 80.80 75.25 0.00 24.86 0.4513 56.4150 52.2786 0.2533 37.45 0.0000 0.0000 0.0000
34_CB_5Av048.IMG 82.57 71.50 0.00 24.95 0.4624 57.9499 54.3047 0.2564 36.64 0.0000 0.0000 0.0000
34_CB_5Av049.IMG 84.33 68.00 0.00 25.23 0.4702 58.9485 55.8681 0.2607 37.57 0.0000 0.0000 0.0000
34_CB_5Av050.IMG 86.09 64.25 0.00 25.34 0.4796 60.1124 57.5368 0.2643 37.68 0.0000 0.0000 0.0000
34_CB_5Av051.IMG 87.85 60.75 0.00 25.26 0.4909 61.3273 59.2310 0.2673 37.15 0.0000 0.0000 0.0000
34_CB_5Rel002.IMG 99.01 40.00 0.00 25.12 0.5555 68.1530 69.1196 0.2859 35.80 0.0000 0.0000 0.0000
34_CB_5Rel003.IMG 99.90 40.00 0.00 25.10 0.5610 68.6305 69.8693 0.2877 35.96 0.0000 0.0000 0.0000
34_CB_5Rel004.IMG 100.78 40.00 0.00 25.04 0.5653 68.9933 70.3881 0.2886 35.78 0.0000 0.0000 0.0000
34_CB_5Rel005.IMG 101.66 40.00 0.00 25.10 0.5688 69.3419 70.9840 0.2902 36.16 0.0000 0.0000 0.0000
34_CB_5Ret002.IMG 103.43 41.75 0.00 25.09 0.5761 69.9117 71.9435 0.2929 36.69 0.0000 0.0000 0.0000
34_CB_5Ret003.IMG 105.21 45.50 0.00 24.93 0.5821 70.1876 72.3862 0.2944 36.85 0.0000 0.0000 0.0000
34_CB_5Ret004.IMG 106.97 49.00 0.00 24.96 0.5848 70.2998 72.6807 0.2960 37.58 0.0000 0.0000 0.0000
34_CB_5Ret005.IMG 108.71 52.50 0.00 24.75 0.5900 70.4906 72.9295 0.2967 37.38 0.0000 0.0000 0.0000
34_CB_5Ret006.IMG 110.47 56.00 0.00 24.76 0.5920 70.5283 73.1057 0.2981 38.09 0.0000 0.0000 0.0000
34_CB_5Ret007.IMG 112.20 59.75 0.00 24.64 0.5946 70.4972 73.0900 0.2988 38.33 0.0000 0.0000 0.0000
34_CB_5Ret008.IMG 113.96 63.25 0.00 24.62 0.5949 70.3803 72.9696 0.2992 38.71 0.0000 0.0000 0.0000
34_CB_5Ret009.IMG 115.72 66.75 0.00 24.64 0.5937 70.1449 72.7091 0.2996 39.34 0.0000 0.0000 0.0000
34_CB_5Ret010.IMG 117.49 70.50 0.00 24.55 0.5937 69.9021 72.3780 0.2997 39.65 0.0000 0.0000 0.0000
34_CB_5Ret011.IMG 119.22 74.00 0.00 24.52 0.5926 69.6267 72.0245 0.2998 40.11 0.0000 0.0000 0.0000
34_CB_5Ret012.IMG 120.98 77.50 0.00 24.39 0.5917 69.2743 71.5068 0.2994 40.30 0.0000 0.0000 0.0000
34_CB_5Ret013.IMG 122.74 81.25 0.00 24.36 0.5892 68.8474 70.9286 0.2992 40.81 0.0000 0.0000 0.0000
34_CB_5Ret014.IMG 124.52 84.75 0.00 24.29 0.5870 68.3633 70.2787 0.2991 41.44 0.0000 0.0000 0.0000
34_CB_5Ret015.IMG 126.29 88.50 0.00 24.20 0.5850 67.9118 69.6450 0.2987 41.85 0.0000 0.0000 0.0000
34_CB_5Ret016.IMG 128.06 92.00 0.00 24.16 0.5821 67.3745 68.9369 0.2986 42.63 0.0000 0.0000 0.0000
34_CB_5Ret017.IMG 129.82 95.50 0.00 24.14 0.5786 66.8080 68.1805 0.2983 43.39 0.0000 0.0000 0.0000
34_CB_5Ret018.IMG 131.56 99.25 0.00 24.09 0.5756 66.2291 67.4095 0.2982 44.20 0.0000 0.0000 0.0000
34_CB_5Ret019.IMG 133.32 102.75 0.00 24.09 0.5715 65.5653 66.5445 0.2981 45.27 0.0000 0.0000 0.0000
34_CB_5Ret020.IMG 135.10 106.25 0.00 24.01 0.5684 64.9222 65.6711 0.2978 46.07 0.0000 0.0000 0.0000
34_CB_5Ret021.IMG 136.87 110.00 0.00 23.83 0.5659 64.2878 64.7649 0.2970 46.52 0.0000 0.0000 0.0000
34_CB_5Ret022.IMG 138.62 113.50 0.00 23.84 0.5616 63.5929 63.8579 0.2969 47.65 0.0000 0.0000 0.0000
34_CB_5Ret023.IMG 140.36 117.00 0.00 23.88 0.5569 62.8785 62.9376 0.2970 48.94 0.0000 0.0000 0.0000
34_CB_5Ret024.IMG 142.12 120.75 0.00 23.79 0.5535 62.1679 61.9677 0.2965 49.81 0.0000 0.0000 0.0000
34_CB_5Ret025.IMG 143.89 124.25 0.00 23.66 0.5501 61.4386 60.9669 0.2960 50.65 0.0000 0.0000 0.0000
34_CB_5Ret026.IMG 145.66 96.00 0.00 23.51 0.5469 60.6853 59.9300 0.2954 51.48 0.0000 0.0000 0.0000
34_CB_5Ret027.IMG 147.40 131.50 0.00 23.44 0.5432 59.9153 58.9041 0.2952 52.68 0.0000 0.0000 0.0000
34_CB_5Ret028.IMG 149.18 135.00 0.00 23.28 0.5402 59.1258 57.8259 0.2947 53.67 0.0000 0.0000 0.0000
34_CB_5Ret029.IMG 150.93 138.75 0.00 23.20 0.5367 58.3577 56.7983 0.2945 54.85 0.0000 0.0000 0.0000
34_CB_5Ret030.IMG 152.69 142.25 0.00 23.14 0.5324 57.5384 55.6978 0.2940 56.04 0.0000 0.0000 0.0000
34_CB_5Ret031.IMG 154.44 145.75 0.00 22.94 0.5304 56.7836 54.6696 0.2937 57.09 0.0000 0.0000 0.0000
34_CB_5Ret032.IMG 156.21 149.50 0.00 22.73 0.5279 55.9849 53.5745 0.2931 58.06 0.0000 0.0000 0.0000
34_CB_5Ret033.IMG 157.96 153.00 0.00 22.56 0.5246 55.1397 52.4259 0.2925 59.16 0.0000 0.0000 0.0000
34_CB_5Ret034.IMG 159.72 156.50 0.00 22.40 0.5223 54.3514 51.3630 0.2923 60.42 0.0000 0.0000 0.0000
34_CB_5Ret035.IMG 161.50 160.25 0.00 22.29 0.5183 53.4946 50.2116 0.2918 61.70 0.0000 0.0000 0.0000
34_CB_5Ret036.IMG 163.26 163.75 0.00 22.14 0.5152 52.6582 49.0833 0.2913 62.97 0.0000 0.0000 0.0000
34_CB_5Ret037.IMG 165.03 167.50 0.00 22.27 0.5090 51.7992 47.9579 0.2909 64.66 0.0000 0.0000 0.0000
34_CB_5Ret038.IMG 166.76 171.00 0.00 22.27 0.5048 50.9609 46.8440 0.2907 66.32 0.0000 0.0000 0.0000
34_CB_5Ret039.IMG 168.53 174.50 0.00 22.37 0.4996 50.1224 45.7348 0.2905 68.05 0.0000 0.0000 0.0000
34_CB_5Ret040.IMG 170.30 178.25 0.00 22.41 0.4949 49.2915 44.6274 0.2901 69.76 0.0000 0.0000 0.0000
34_CB_5Ret041.IMG 172.07 181.75 0.00 22.43 0.4905 48.4330 43.4791 0.2896 71.25 0.0000 0.0000 0.0000
34_CB_5Ret042.IMG 173.84 185.25 0.00 22.43 0.4852 47.5441 42.2951 0.2887 72.70 0.0000 0.0000 0.0000
34_CB_5Ret043.IMG 175.59 189.00 0.00 22.27 0.4813 46.6475 41.0951 0.2876 74.00 0.0000 0.0000 0.0000
34_CB_5Ret044.IMG 177.34 192.50 0.00 22.05 0.4757 45.7089 39.8615 0.2854 74.54 0.0000 0.0000 0.0000
34_CB_5Ret045.IMG 179.11 196.00 0.00 21.64 0.4712 44.7368 38.5887 0.2829 75.00 0.0000 0.0000 0.0000
34_CB_5Ret046.IMG 180.87 199.75 0.00 21.80 0.4639 43.8579 37.4614 0.2815 76.39 0.0000 0.0000 0.0000
34_CB_5Ret047.IMG 182.62 203.25 0.00 21.54 0.4545 42.7275 36.0456 0.2777 76.49 0.0000 0.0000 0.0000
34_CB_5Ret048.IMG 184.40 207.00 0.00 20.97 0.4458 41.6282 34.6943 0.2727 75.59 0.0000 0.0000 0.0000
34_CB_5Ret049.IMG 186.15 210.50 0.00 20.94 0.4331 40.5532 33.4086 0.2683 75.54 0.0000 0.0000 0.0000
34_CB_5Ret050.IMG 187.91 214.00 0.00 20.66 0.4230 39.4482 32.0814 0.2639 75.31 0.0000 0.0000 0.0000
34_CB_5Ret051.IMG 189.66 217.50 0.00 20.14 0.4135 38.3312 30.7538 0.2587 74.43 0.0000 0.0000 0.0000
2min avance
Imagen Tiempo VolIzq VolDcho Tensión RadioCurvApice Area Volumen Radio_Contacto AnguloContacto ErrorCont DeltaError VolSalida
2min_1Av004.IMG 6.00 233.75 0.00 77.32 0.2343 19.9379 11.2480 0.2062 72.74 0.0000 0.0000 0.0000
2min_1Av005.IMG 8.00 231.75 0.00 72.26 0.2299 21.7468 13.1713 0.2068 79.79 0.0000 0.0000 0.0000
2min_1Av006.IMG 10.00 229.75 0.00 56.07 0.2357 23.7240 15.1962 0.2089 86.14 0.0000 0.0000 0.0000
2min_1Av007.IMG 12.00 227.75 0.00 59.93 0.2482 26.3587 17.8139 0.2194 86.85 0.0000 0.0000 0.0000
2min_1Av008.IMG 14.01 225.75 0.00 55.59 0.2673 28.9468 20.4597 0.2311 87.08 0.0000 0.0000 0.0000
2min_1Av009.IMG 16.01 223.75 0.00 58.36 0.2855 31.5912 23.2298 0.2443 85.49 0.0000 0.0000 0.0000
2min_1Av010.IMG 18.01 221.50 0.00 58.52 0.3041 34.0294 25.8499 0.2563 84.22 0.0000 0.0000 0.0000
2min_1Av011.IMG 20.01 219.50 0.00 55.60 0.3203 35.9153 27.9420 0.2648 84.02 0.0000 0.0000 0.0000
2min_1Av012.IMG 22.01 217.50 0.00 55.78 0.3363 37.9019 30.1580 0.2742 82.99 0.0000 0.0000 0.0000
2min_1Av013.IMG 24.01 215.50 0.00 57.40 0.3502 39.7289 32.2114 0.2831 81.74 0.0000 0.0000 0.0000
2min_1Av014.IMG 26.01 213.50 0.00 56.67 0.3640 41.5171 34.3190 0.2904 81.52 0.0000 0.0000 0.0000
2min_1Av015.IMG 28.01 211.50 0.00 56.11 0.3796 43.2962 36.3844 0.2984 80.74 0.0000 0.0000 0.0000
2min_1Av016.IMG 30.01 209.50 0.00 55.68 0.3925 44.8824 38.2894 0.3050 80.42 0.0000 0.0000 0.0000
2min_1Av017.IMG 32.01 207.25 0.00 55.66 0.4049 46.5480 40.3430 0.3115 80.20 0.0000 0.0000 0.0000
2min_1Av018.IMG 34.01 205.25 0.00 56.76 0.4166 48.2511 42.4486 0.3183 79.60 0.0000 0.0000 0.0000
2min_1Av019.IMG 36.02 203.25 0.00 58.17 0.4287 50.0148 44.6424 0.3255 78.95 0.0000 0.0000 0.0000
2min_1Av020.IMG 38.02 201.25 0.00 59.74 0.4382 51.5016 46.5162 0.3313 78.33 0.0000 0.0000 0.0000
2min_1Av021.IMG 40.02 199.25 0.00 58.19 0.4482 52.6268 47.9999 0.3352 78.59 0.0000 0.0000 0.0000
2min_1Av022.IMG 42.02 197.25 0.00 54.35 0.4637 54.0618 49.9671 0.3394 79.50 0.0000 0.0000 0.0000
2min_1Av023.IMG 44.02 195.25 0.00 56.22 0.4748 55.8787 52.3445 0.3463 78.80 0.0000 0.0000 0.0000
2min_1Av024.IMG 46.02 193.00 0.00 53.47 0.4888 57.1235 54.0649 0.3501 79.45 0.0000 0.0000 0.0000
2min_1Av025.IMG 48.02 191.00 0.00 52.92 0.5027 58.7448 56.2630 0.3557 79.43 0.0000 0.0000 0.0000
2min_1Av026.IMG 50.02 189.00 0.00 54.34 0.5123 60.3364 58.4218 0.3614 78.94 0.0000 0.0000 0.0000
2min_1Av027.IMG 52.02 187.00 0.00 53.20 0.5246 61.6838 60.3375 0.3655 79.25 0.0000 0.0000 0.0000
2min_1Av028.IMG 54.02 185.00 0.00 53.39 0.5324 62.9934 62.2751 0.3693 79.50 0.0000 0.0000 0.0000
2min_1Av029.IMG 56.03 183.00 0.00 53.00 0.5444 64.3871 64.2464 0.3738 79.52 0.0000 0.0000 0.0000
2min_1Av030.IMG 58.03 181.00 0.00 54.61 0.5524 65.8792 66.3424 0.3791 79.00 0.0000 0.0000 0.0000
2min_1Av031.IMG 60.03 178.75 0.00 54.55 0.5636 67.2074 68.2192 0.3835 78.82 0.0000 0.0000 0.0000
2min_1Av032.IMG 62.03 176.75 0.00 52.64 0.5801 68.6334 70.3117 0.3877 79.31 0.0000 0.0000 0.0000
2min_1Av033.IMG 64.03 174.75 0.00 54.13 0.5877 70.0265 72.2862 0.3926 78.73 0.0000 0.0000 0.0000
2min_1Av034.IMG 66.03 172.75 0.00 52.58 0.6025 71.2887 74.1640 0.3963 79.07 0.0000 0.0000 0.0000
2min_1Av035.IMG 68.03 170.75 0.00 52.64 0.6133 72.5827 76.0556 0.4004 78.98 0.0000 0.0000 0.0000
2min_1Av036.IMG 70.03 168.75 0.00 52.80 0.6230 73.8739 78.0021 0.4043 78.93 0.0000 0.0000 0.0000
2min_1Av037.IMG 72.03 166.50 0.00 51.23 0.6380 74.9881 79.6810 0.4075 79.35 0.0000 0.0000 0.0000
2min_1Av038.IMG 74.03 164.50 0.00 51.58 0.6484 76.4204 81.8631 0.4118 79.30 0.0000 0.0000 0.0000
2min_1Av039.IMG 76.03 162.50 0.00 53.17 0.6607 78.1795 84.3042 0.4183 78.24 0.0000 0.0000 0.0000
2min_1Av040.IMG 78.04 160.50 0.00 52.96 0.6772 79.7966 86.6501 0.4236 78.00 0.0000 0.0000 0.0000
2min_1Av041.IMG 80.04 158.50 0.00 51.04 0.6965 81.0528 88.5753 0.4271 78.57 0.0000 0.0000 0.0000
2min_1Av042.IMG 82.04 156.50 0.00 50.72 0.7143 82.6846 90.9822 0.4322 78.33 0.0000 0.0000 0.0000
2min_1Av043.IMG 84.04 154.50 0.00 50.48 0.7269 83.7948 92.6073 0.4358 78.23 0.0000 0.0000 0.0000
2min_1Av044.IMG 86.04 152.25 0.00 50.90 0.7390 84.9904 94.2449 0.4401 77.66 0.0000 0.0000 0.0000
2min_1Av045.IMG 88.04 150.25 0.00 50.26 0.7546 86.3175 96.3097 0.4438 77.80 0.0000 0.0000 0.0000
2min_1Av046.IMG 90.04 148.25 0.00 50.45 0.7646 87.3851 97.9047 0.4472 77.62 0.0000 0.0000 0.0000
2min_1Av047.IMG 92.04 146.25 0.00 50.19 0.7791 88.6262 99.7625 0.4510 77.50 0.0000 0.0000 0.0000
2min_1Av048.IMG 94.04 144.25 0.00 49.70 0.7935 89.8020 101.5929 0.4543 77.62 0.0000 0.0000 0.0000
2min_1Av049.IMG 96.04 142.25 0.00 49.54 0.8065 91.0054 103.4650 0.4578 77.55 0.0000 0.0000 0.0000
2min_1Av050.IMG 98.04 140.25 0.00 49.72 0.8126 91.9153 105.0180 0.4600 77.70 0.0000 0.0000 0.0000
2min_1Av051.IMG 100.05 140.00 0.00 50.24 0.8224 92.3870 105.1771 0.4632 76.59 0.0000 0.0000 0.0000
2min_1Rel002.IMG 101.05 140.00 0.00 49.39 0.8305 92.4777 105.2031 0.4637 76.67 0.0000 0.0000 0.0000
2min_1Rel003.IMG 102.05 140.00 0.00 49.36 0.8332 92.3759 104.8054 0.4641 76.31 0.0000 0.0000 0.0000
2min_1Rel004.IMG 103.05 140.00 0.00 49.43 0.8379 92.5807 104.9132 0.4653 75.93 0.0000 0.0000 0.0000
2min_1Rel005.IMG 104.05 140.00 0.00 49.65 0.8407 92.7560 105.0187 0.4663 75.58 0.0000 0.0000 0.0000
2min_1Ret002.IMG 106.05 141.00 0.00 49.38 0.8471 92.3841 103.8604 0.4668 74.87 0.0000 0.0000 0.0000
2min_1Ret003.IMG 108.05 143.00 0.00 49.63 0.8530 91.7054 101.8087 0.4677 73.43 0.0000 0.0000 0.0000
2min_1Ret004.IMG 110.05 145.25 0.00 49.45 0.8609 91.0681 99.9274 0.4681 72.15 0.0000 0.0000 0.0000
2min_1Ret005.IMG 112.05 147.25 0.00 49.29 0.8678 90.2441 97.6992 0.4683 70.95 0.0000 0.0000 0.0000
2min_1Ret006.IMG 114.05 149.25 0.00 49.02 0.8748 89.5126 95.7347 0.4682 69.85 0.0000 0.0000 0.0000
2min_1Ret007.IMG 116.05 151.25 0.00 48.23 0.8853 88.8347 93.9316 0.4680 69.02 0.0000 0.0000 0.0000
2min_1Ret008.IMG 118.06 153.25 0.00 48.17 0.8922 87.9993 91.6839 0.4679 67.73 0.0000 0.0000 0.0000
2min_1Ret009.IMG 120.06 155.25 0.00 48.22 0.8995 87.3248 89.7249 0.4681 66.42 0.0000 0.0000 0.0000
2min_1Ret010.IMG 122.06 157.50 0.00 48.06 0.9087 86.4651 87.3688 0.4680 65.09 0.0000 0.0000 0.0000
2min_1Ret011.IMG 124.06 159.50 0.00 47.56 0.9206 85.7751 85.3936 0.4679 63.96 0.0000 0.0000 0.0000
2min_1Ret012.IMG 126.06 161.50 0.00 47.52 0.9305 85.0053 83.1843 0.4680 62.63 0.0000 0.0000 0.0000
2min_1Ret013.IMG 128.06 163.50 0.00 47.54 0.9401 84.2712 81.0673 0.4679 61.33 0.0000 0.0000 0.0000
2min_1Ret014.IMG 130.06 165.50 0.00 46.74 0.9561 83.6540 79.2257 0.4679 60.30 0.0000 0.0000 0.0000
2min_1Ret015.IMG 132.06 167.50 0.00 46.32 0.9711 83.0049 77.2352 0.4679 59.08 0.0000 0.0000 0.0000
2min_1Ret016.IMG 134.06 169.50 0.00 46.26 0.9840 82.3921 75.2982 0.4679 57.77 0.0000 0.0000 0.0000
2min_1Ret017.IMG 136.06 171.75 0.00 46.02 0.9990 81.7362 73.2878 0.4679 56.52 0.0000 0.0000 0.0000
2min_1Ret018.IMG 138.06 173.75 0.00 46.06 1.0138 81.1394 71.3060 0.4680 55.14 0.0000 0.0000 0.0000
2min_1Ret019.IMG 140.07 175.75 0.00 46.31 1.0278 80.1111 68.4948 0.4673 53.42 0.0000 0.0000 0.0000
2min_1Ret020.IMG 142.07 177.75 0.00 45.76 1.0494 79.4646 66.4388 0.4672 52.17 0.0000 0.0000 0.0000
2min_1Ret021.IMG 144.07 179.75 0.00 46.14 1.0666 79.0300 64.6306 0.4677 50.70 0.0000 0.0000 0.0000
2min_1Ret022.IMG 146.07 181.75 0.00 47.47 1.0788 78.5671 62.6525 0.4681 48.96 0.0000 0.0000 0.0000
2min_1Ret023.IMG 148.07 183.75 0.00 46.74 1.1035 77.8701 60.5899 0.4676 47.75 0.0000 0.0000 0.0000
2min_1Ret024.IMG 150.07 186.00 0.00 45.21 1.1402 77.2454 58.5421 0.4674 46.64 0.0000 0.0000 0.0000
2min_1Ret025.IMG 152.07 188.00 0.00 45.53 1.1638 76.7163 56.5294 0.4674 45.10 0.0000 0.0000 0.0000
2min_1Ret026.IMG 154.07 190.00 0.00 45.93 1.1913 76.1662 54.3751 0.4676 43.49 0.0000 0.0000 0.0000
2min reduce
Imagen Tiempo VolIzq VolDcho Tensión RadioCurvApice Area Volumen Radio_Contacto AnguloContacto ErrorCont DeltaError VolSalida
22_CB_5Av001.IMG 0.00 230.00 0.00 20.61 0.1230 10.9688 4.4043 0.0929 46.73 0.0000 0.0000 0.0000
22_CB_5Av002.IMG 2.00 225.75 0.00 20.73 0.1237 11.0673 4.4672 0.0935 46.88 0.0000 0.0000 0.0000
22_CB_5Av003.IMG 4.00 221.75 0.00 21.27 0.1251 11.2701 4.6042 0.0951 47.68 0.0000 0.0000 0.0000
22_CB_5Av004.IMG 6.00 217.75 0.00 21.47 0.1275 11.6287 4.8272 0.0968 47.58 0.0000 0.0000 0.0000
22_CB_5Av005.IMG 8.00 213.50 0.00 21.26 0.1311 12.1378 5.1400 0.0986 46.66 0.0000 0.0000 0.0000
22_CB_5Av006.IMG 10.00 209.50 0.00 21.27 0.1350 12.7388 5.5177 0.1007 45.79 0.0000 0.0000 0.0000
22_CB_5Av007.IMG 12.01 205.50 0.00 21.12 0.1400 13.4282 5.9734 0.1038 45.34 0.0000 0.0000 0.0000
22_CB_5Av008.IMG 14.01 201.25 0.00 21.29 0.1450 14.2003 6.4898 0.1066 44.54 0.0000 0.0000 0.0000
22_CB_5Av009.IMG 16.01 197.25 0.00 21.51 0.1509 15.1211 7.1228 0.1099 43.69 0.0000 0.0000 0.0000
22_CB_5Av010.IMG 18.01 193.25 0.00 22.05 0.1569 16.0760 7.8184 0.1140 43.64 0.0000 0.0000 0.0000
22_CB_5Av011.IMG 20.01 189.00 0.00 21.96 0.1638 17.0348 8.5477 0.1185 43.53 0.0000 0.0000 0.0000
22_CB_5Av012.IMG 22.01 185.00 0.00 22.11 0.1711 18.0981 9.3785 0.1231 43.38 0.0000 0.0000 0.0000
22_CB_5Av013.IMG 24.01 181.00 0.00 22.58 0.1777 19.1936 10.2439 0.1271 42.99 0.0000 0.0000 0.0000
22_CB_5Av014.IMG 26.01 176.75 0.00 23.05 0.1849 20.3070 11.1813 0.1321 43.30 0.0000 0.0000 0.0000
22_CB_5Av015.IMG 28.01 172.75 0.00 23.42 0.1921 21.5166 12.1912 0.1362 42.72 0.0000 0.0000 0.0000
22_CB_5Av016.IMG 30.01 168.75 0.00 23.22 0.2006 22.7586 13.2521 0.1404 41.76 0.0000 0.0000 0.0000
22_CB_5Av017.IMG 32.01 164.75 0.00 23.35 0.2093 23.9048 14.3421 0.1466 42.73 0.0000 0.0000 0.0000
22_CB_5Av018.IMG 34.01 160.50 0.00 23.83 0.2167 25.0820 15.4600 0.1517 43.26 0.0000 0.0000 0.0000
22_CB_5Av019.IMG 36.02 156.50 0.00 23.97 0.2253 26.3486 16.6691 0.1566 43.17 0.0000 0.0000 0.0000
22_CB_5Av020.IMG 38.02 152.50 0.00 23.73 0.2350 27.6811 17.9505 0.1614 42.52 0.0000 0.0000 0.0000
22_CB_5Av021.IMG 40.02 148.25 0.00 23.40 0.2458 29.0300 19.2985 0.1667 42.15 0.0000 0.0000 0.0000
22_CB_5Av022.IMG 42.02 144.25 0.00 23.93 0.2549 30.3177 20.7203 0.1736 43.78 0.0000 0.0000 0.0000
22_CB_5Av023.IMG 44.02 140.25 0.00 23.99 0.2646 31.6280 22.1167 0.1789 43.93 0.0000 0.0000 0.0000
22_CB_5Av024.IMG 46.02 136.00 0.00 23.73 0.2749 32.9824 23.5181 0.1829 42.94 0.0000 0.0000 0.0000
22_CB_5Av025.IMG 48.02 132.00 0.00 23.68 0.2847 34.2959 24.9362 0.1874 42.53 0.0000 0.0000 0.0000
22_CB_5Av026.IMG 50.02 128.00 0.00 23.64 0.2947 35.5491 26.3406 0.1922 42.50 0.0000 0.0000 0.0000
22_CB_5Av027.IMG 52.02 123.75 0.00 23.39 0.2968 35.4883 26.3551 0.1939 43.48 0.0000 0.0000 0.0000
22_CB_5Av028.IMG 54.02 119.75 0.00 23.37 0.2975 35.4360 26.3514 0.1949 44.20 0.0000 0.0000 0.0000
22_CB_5Av029.IMG 56.03 115.75 0.00 23.34 0.2980 35.4143 26.3549 0.1955 44.56 0.0000 0.0000 0.0000
22_CB_5Av030.IMG 58.03 111.50 0.00 23.36 0.2987 35.4165 26.4002 0.1964 45.14 0.0000 0.0000 0.0000
22_CB_5Av031.IMG 60.03 107.50 0.00 23.28 0.2993 35.4269 26.4205 0.1967 45.23 0.0000 0.0000 0.0000
22_CB_5Av032.IMG 62.03 103.50 0.00 23.19 0.2999 35.4426 26.4366 0.1968 45.18 0.0000 0.0000 0.0000
22_CB_5Av033.IMG 64.03 99.25 0.00 23.22 0.2999 35.4486 26.4513 0.1970 45.29 0.0000 0.0000 0.0000
22_CB_5Av034.IMG 66.03 95.25 0.00 23.18 0.3002 35.4687 26.4688 0.1970 45.21 0.0000 0.0000 0.0000
22_CB_5Av035.IMG 68.03 91.25 0.00 23.09 0.3006 35.4807 26.4702 0.1968 45.01 0.0000 0.0000 0.0000
22_CB_5Av036.IMG 70.03 87.00 0.00 23.00 0.3011 35.4972 26.4812 0.1968 44.88 0.0000 0.0000 0.0000
22_CB_5Av037.IMG 72.03 83.00 0.00 23.06 0.3010 35.5087 26.5027 0.1970 45.01 0.0000 0.0000 0.0000
22_CB_5Av038.IMG 74.03 79.00 0.00 23.27 0.3009 35.6179 26.6372 0.1974 45.22 0.0000 0.0000 0.0000
22_CB_5Av039.IMG 76.03 74.75 0.00 23.35 0.3112 37.3349 28.4354 0.2002 43.01 0.0000 0.0000 0.0000
22_CB_5Av040.IMG 78.03 70.75 0.00 23.34 0.3235 39.0112 30.3118 0.2047 41.97 0.0000 0.0000 0.0000
22_CB_5Av041.IMG 80.04 66.75 0.00 23.29 0.3372 40.6993 32.2993 0.2104 41.64 0.0000 0.0000 0.0000
22_CB_5Av042.IMG 82.04 62.50 0.00 23.24 0.3496 42.3090 34.1690 0.2147 40.68 0.0000 0.0000 0.0000
22_CB_5Av043.IMG 84.04 58.50 0.00 23.31 0.3638 43.9688 36.2570 0.2210 41.05 0.0000 0.0000 0.0000
22_CB_5Av044.IMG 86.04 54.50 0.00 23.49 0.3829 46.2966 39.2273 0.2293 41.34 0.0000 0.0000 0.0000
22_CB_5Av045.IMG 88.04 50.50 0.00 23.83 0.4002 48.5278 42.1648 0.2372 41.85 0.0000 0.0000 0.0000
22_CB_5Av046.IMG 90.04 46.25 0.00 24.03 0.4184 50.6947 45.0765 0.2449 42.27 0.0000 0.0000 0.0000
22_CB_5Av047.IMG 92.04 42.25 0.00 24.21 0.4412 53.0732 48.4561 0.2551 43.74 0.0000 0.0000 0.0000
22_CB_5Av048.IMG 94.04 38.25 0.00 24.17 0.4625 55.2592 51.4956 0.2627 43.94 0.0000 0.0000 0.0000
22_CB_5Av049.IMG 96.04 34.00 0.00 24.06 0.4752 56.1693 52.8834 0.2678 45.00 0.0000 0.0000 0.0000
22_CB_5Av050.IMG 98.04 30.00 0.00 23.93 0.4781 56.1710 52.9467 0.2692 45.59 0.0000 0.0000 0.0000
22_CB_5Av051.IMG 100.04 30.00 0.00 23.90 0.4795 56.1449 52.9652 0.2701 46.11 0.0000 0.0000 0.0000
22_CB_5Rel002.IMG 101.04 30.00 0.00 23.75 0.4812 56.1404 52.9381 0.2701 45.96 0.0000 0.0000 0.0000
22_CB_5Rel003.IMG 102.05 30.00 0.00 23.67 0.4822 56.1487 52.9429 0.2702 45.91 0.0000 0.0000 0.0000
22_CB_5Rel004.IMG 103.05 30.00 0.00 23.65 0.4824 56.1228 52.9165 0.2704 46.01 0.0000 0.0000 0.0000
22_CB_5Rel005.IMG 104.05 30.00 0.00 23.61 0.4831 56.1330 52.9282 0.2705 46.00 0.0000 0.0000 0.0000
22_CB_5Ret002.IMG 106.05 32.25 0.00 23.61 0.4837 56.1178 52.9422 0.2710 46.34 0.0000 0.0000 0.0000
22_CB_5Ret003.IMG 108.05 36.25 0.00 23.60 0.4851 56.1517 53.0291 0.2718 46.73 0.0000 0.0000 0.0000
22_CB_5Ret004.IMG 110.05 40.50 0.00 23.58 0.4859 56.1566 53.0539 0.2722 46.92 0.0000 0.0000 0.0000
22_CB_5Ret005.IMG 112.05 44.50 0.00 23.50 0.4869 56.1697 53.0583 0.2722 46.81 0.0000 0.0000 0.0000
22_CB_5Ret006.IMG 114.05 48.50 0.00 23.50 0.4877 56.1946 53.1189 0.2728 47.06 0.0000 0.0000 0.0000
22_CB_5Ret007.IMG 116.05 52.75 0.00 23.48 0.4889 56.2233 53.1851 0.2734 47.33 0.0000 0.0000 0.0000
22_CB_5Ret008.IMG 118.05 56.75 0.00 23.43 0.4897 56.2420 53.2013 0.2734 47.25 0.0000 0.0000 0.0000
22_CB_5Ret009.IMG 120.05 60.75 0.00 23.41 0.4902 56.2458 53.2162 0.2736 47.35 0.0000 0.0000 0.0000
22_CB_5Ret010.IMG 122.05 65.00 0.00 23.38 0.4906 56.2516 53.2145 0.2736 47.27 0.0000 0.0000 0.0000
22_CB_5Ret011.IMG 124.05 69.00 0.00 23.45 0.4902 56.2341 53.2221 0.2739 47.57 0.0000 0.0000 0.0000
22_CB_5Ret012.IMG 126.05 73.00 0.00 23.40 0.4908 56.2481 53.2313 0.2739 47.48 0.0000 0.0000 0.0000
22_CB_5Ret013.IMG 128.05 77.00 0.00 23.36 0.4914 56.2572 53.2389 0.2740 47.44 0.0000 0.0000 0.0000
22_CB_5Ret014.IMG 130.06 81.25 0.00 23.31 0.4919 56.2627 53.2378 0.2740 47.37 0.0000 0.0000 0.0000
22_CB_5Ret015.IMG 132.06 85.25 0.00 23.36 0.4915 56.2422 53.2306 0.2741 47.57 0.0000 0.0000 0.0000
22_CB_5Ret016.IMG 134.06 89.25 0.00 23.31 0.4921 56.2583 53.2419 0.2741 47.48 0.0000 0.0000 0.0000
22_CB_5Ret017.IMG 136.06 93.50 0.00 23.19 0.4934 56.3010 53.2660 0.2739 47.16 0.0000 0.0000 0.0000
22_CB_5Ret018.IMG 138.06 97.50 0.00 23.28 0.4927 56.2762 53.2670 0.2743 47.49 0.0000 0.0000 0.0000
22_CB_5Ret019.IMG 140.06 101.50 0.00 23.28 0.4927 56.2626 53.2504 0.2743 47.52 0.0000 0.0000 0.0000
22_CB_5Ret020.IMG 142.06 105.75 0.00 23.28 0.4927 56.2539 53.2435 0.2743 47.57 0.0000 0.0000 0.0000
22_CB_5Ret021.IMG 144.06 109.75 0.00 23.21 0.4934 56.2561 53.2307 0.2743 47.44 0.0000 0.0000 0.0000
22_CB_5Ret022.IMG 146.06 113.75 0.00 23.18 0.4939 56.2744 53.2540 0.2743 47.42 0.0000 0.0000 0.0000
22_CB_5Ret023.IMG 148.06 118.00 0.00 23.19 0.4938 56.2579 53.2344 0.2743 47.46 0.0000 0.0000 0.0000
22_CB_5Ret024.IMG 150.06 122.00 0.00 23.18 0.4940 56.2610 53.2404 0.2744 47.48 0.0000 0.0000 0.0000
22_CB_5Ret025.IMG 152.06 126.00 0.00 23.22 0.4937 56.2452 53.2329 0.2745 47.62 0.0000 0.0000 0.0000
22_CB_5Ret026.IMG 154.06 130.25 0.00 23.21 0.4939 56.2492 53.2403 0.2746 47.64 0.0000 0.0000 0.0000
22_CB_5Ret027.IMG 156.07 134.25 0.00 23.21 0.4938 56.2351 53.2249 0.2746 47.68 0.0000 0.0000 0.0000
22_CB_5Ret028.IMG 158.07 138.25 0.00 23.16 0.4945 56.2453 53.2315 0.2747 47.62 0.0000 0.0000 0.0000
22_CB_5Ret029.IMG 160.07 142.50 0.00 23.15 0.4946 56.2398 53.2220 0.2746 47.61 0.0000 0.0000 0.0000
22_CB_5Ret030.IMG 162.07 146.50 0.00 23.13 0.4948 56.2238 53.2008 0.2747 47.63 0.0000 0.0000 0.0000
22_CB_5Ret031.IMG 164.07 150.50 0.00 23.13 0.4948 56.2118 53.1910 0.2747 47.70 0.0000 0.0000 0.0000
22_CB_5Ret032.IMG 166.07 154.75 0.00 23.05 0.4956 56.2146 53.1760 0.2747 47.55 0.0000 0.0000 0.0000
22_CB_5Ret033.IMG 168.07 158.75 0.00 23.08 0.4953 56.1954 53.1628 0.2747 47.67 0.0000 0.0000 0.0000
22_CB_5Ret034.IMG 170.07 162.75 0.00 23.03 0.4958 56.2007 53.1602 0.2747 47.59 0.0000 0.0000 0.0000
22_CB_5Ret035.IMG 172.07 167.00 0.00 22.94 0.4968 56.2059 53.1489 0.2747 47.44 0.0000 0.0000 0.0000
22_CB_5Ret036.IMG 174.07 171.00 0.00 22.96 0.4969 56.2121 53.1716 0.2749 47.57 0.0000 0.0000 0.0000
22_CB_5Ret037.IMG 176.08 175.00 0.00 22.96 0.4965 56.1810 53.1282 0.2748 47.58 0.0000 0.0000 0.0000
22_CB_5Ret038.IMG 178.08 179.00 0.00 22.92 0.4970 56.1806 53.1212 0.2748 47.53 0.0000 0.0000 0.0000
22_CB_5Ret039.IMG 180.08 183.25 0.00 22.87 0.4976 56.1877 53.1188 0.2747 47.42 0.0000 0.0000 0.0000
22_CB_5Ret040.IMG 182.08 187.25 0.00 22.93 0.4972 56.1720 53.1243 0.2750 47.68 0.0000 0.0000 0.0000
22_CB_5Ret041.IMG 184.08 191.25 0.00 22.90 0.4974 56.1701 53.1139 0.2749 47.61 0.0000 0.0000 0.0000
22_CB_5Ret042.IMG 186.08 195.50 0.00 22.89 0.4976 56.1676 53.1119 0.2750 47.63 0.0000 0.0000 0.0000
22_CB_5Ret043.IMG 188.08 199.50 0.00 22.91 0.4975 56.1565 53.1063 0.2751 47.73 0.0000 0.0000 0.0000
22_CB_5Ret044.IMG 190.08 203.50 0.00 22.91 0.4976 56.1483 53.1025 0.2752 47.81 0.0000 0.0000 0.0000
22_CB_5Ret045.IMG 192.08 207.75 0.00 22.89 0.4979 56.1493 53.0997 0.2752 47.78 0.0000 0.0000 0.0000
22_CB_5Ret046.IMG 194.08 211.75 0.00 22.94 0.4975 56.1227 53.0908 0.2755 48.06 0.0000 0.0000 0.0000
22_CB_5Ret047.IMG 196.08 215.75 0.00 22.90 0.4979 56.1323 53.0885 0.2753 47.91 0.0000 0.0000 0.0000
22_CB_5Ret048.IMG 198.08 220.00 0.00 22.91 0.4978 56.1198 53.0791 0.2754 47.99 0.0000 0.0000 0.0000
22_CB_5Ret049.IMG 200.08 224.00 0.00 22.90 0.4978 56.1118 53.0685 0.2754 48.00 0.0000 0.0000 0.0000
22_CB_5Ret050.IMG 202.09 228.00 0.00 22.87 0.4980 56.0955 53.0406 0.2754 47.96 0.0000 0.0000 0.0000
22_CB_5Ret051.IMG 204.09 230.00 0.00 22.87 0.4979 56.0825 53.0241 0.2754 47.98 0.0000 0.0000 0.0000
3min avance
Imagen Tiempo VolIzq VolDcho Tensión RadioCurvApice Area Volumen Radio_Contacto AnguloContacto ErrorCont DeltaError VolSalida
2min_6Av010.IMG 18.01 221.50 0.00 65.36 0.3177 31.0796 21.6013 0.2608 72.52 0.0000 0.0000 0.0000
2min_6Av011.IMG 20.01 219.50 0.00 59.79 0.3258 32.5331 23.2840 0.2650 74.41 0.0000 0.0000 0.0000
2min_6Av012.IMG 22.01 217.50 0.00 51.17 0.3402 33.4468 24.2329 0.2689 75.21 0.0000 0.0000 0.0000
2min_6Av013.IMG 24.01 215.50 0.00 50.72 0.3484 34.9305 25.9307 0.2740 76.12 0.0000 0.0000 0.0000
2min_6Av014.IMG 26.01 213.50 0.00 51.65 0.3579 36.7382 28.0133 0.2804 76.68 0.0000 0.0000 0.0000
2min_6Av015.IMG 28.01 211.50 0.00 53.80 0.3697 38.8600 30.4527 0.2886 76.63 0.0000 0.0000 0.0000
2min_6Av016.IMG 30.01 209.25 0.00 47.43 0.3972 40.7514 32.4585 0.2975 76.53 0.0000 0.0000 0.0000
2min_6Av017.IMG 32.01 207.25 0.00 52.05 0.4095 42.1685 33.7736 0.3061 73.95 0.0000 0.0000 0.0000
2min_6Av018.IMG 34.01 205.25 0.00 46.20 0.4343 44.6796 36.9408 0.3138 75.97 0.0000 0.0000 0.0000
2min_6Av019.IMG 36.02 203.25 0.00 51.27 0.4449 46.1772 38.3780 0.3224 73.39 0.0000 0.0000 0.0000
2min_6Av020.IMG 38.02 201.25 0.00 49.02 0.4658 47.8759 40.2978 0.3295 73.22 0.0000 0.0000 0.0000
2min_6Av021.IMG 40.02 199.25 0.00 51.60 0.4783 50.6519 43.9173 0.3385 73.48 0.0000 0.0000 0.0000
2min_6Av022.IMG 42.02 197.25 0.00 48.25 0.4992 52.2383 45.8950 0.3441 74.09 0.0000 0.0000 0.0000
2min_6Av023.IMG 44.02 195.00 0.00 48.02 0.5169 54.0014 48.0158 0.3509 73.66 0.0000 0.0000 0.0000
2min_6Av024.IMG 46.02 193.00 0.00 47.11 0.5383 55.0298 48.8324 0.3570 72.29 0.0000 0.0000 0.0000
2min_6Av025.IMG 48.02 191.00 0.00 45.95 0.5557 56.7169 51.0433 0.3626 72.76 0.0000 0.0000 0.0000
2min_6Av026.IMG 50.02 189.00 0.00 47.76 0.5661 58.3584 53.0718 0.3687 72.03 0.0000 0.0000 0.0000
2min_6Av027.IMG 52.02 187.00 0.00 48.41 0.5858 60.3281 55.4010 0.3765 71.28 0.0000 0.0000 0.0000
2min_6Av028.IMG 54.02 185.00 0.00 48.02 0.6070 62.1194 57.5466 0.3833 70.85 0.0000 0.0000 0.0000
2min_6Av029.IMG 56.02 183.00 0.00 48.03 0.6276 63.8865 59.6361 0.3901 70.25 0.0000 0.0000 0.0000
2min_6Av030.IMG 58.02 180.75 0.00 46.22 0.6589 65.7695 61.8007 0.3973 69.96 0.0000 0.0000 0.0000
2min_6Av031.IMG 60.02 178.75 0.00 45.51 0.6815 68.7278 66.3147 0.4049 71.28 0.0000 0.0000 0.0000
2min_6Av032.IMG 62.02 176.75 0.00 43.34 0.7090 68.9670 65.8744 0.4080 70.26 0.0000 0.0000 0.0000
2min_6Av033.IMG 64.02 174.75 0.00 42.98 0.7277 70.4334 67.7828 0.4129 70.29 0.0000 0.0000 0.0000
2min_6Av034.IMG 66.03 172.75 0.00 44.61 0.7384 72.1363 69.9406 0.4188 69.52 0.0000 0.0000 0.0000
2min_6Av035.IMG 68.03 170.75 0.00 43.89 0.7615 73.7923 72.1277 0.4241 69.58 0.0000 0.0000 0.0000
2min_6Av036.IMG 70.03 168.75 0.00 44.74 0.7740 75.5241 74.5334 0.4295 69.41 0.0000 0.0000 0.0000
2min_6Av037.IMG 72.03 166.50 0.00 44.34 0.8000 77.4622 77.0659 0.4357 69.23 0.0000 0.0000 0.0000
2min_6Av038.IMG 74.03 164.50 0.00 43.44 0.8169 78.7602 79.0973 0.4389 69.84 0.0000 0.0000 0.0000
2min_6Av039.IMG 76.03 162.50 0.00 44.44 0.8313 80.0439 80.4373 0.4441 68.89 0.0000 0.0000 0.0000
2min_6Av040.IMG 78.03 160.50 0.00 44.71 0.8459 81.8076 83.0985 0.4490 69.07 0.0000 0.0000 0.0000
2min_6Av041.IMG 80.03 158.50 0.00 44.46 0.8642 83.0752 84.7563 0.4530 68.94 0.0000 0.0000 0.0000
2min_6Av042.IMG 82.03 156.50 0.00 44.15 0.8823 84.4371 86.6803 0.4570 69.06 0.0000 0.0000 0.0000
2min_6Av043.IMG 84.03 154.50 0.00 45.35 0.8911 85.8676 88.5688 0.4616 68.42 0.0000 0.0000 0.0000
2min_6Av044.IMG 86.03 152.25 0.00 43.73 0.9182 87.0717 90.3370 0.4648 68.96 0.0000 0.0000 0.0000
2min_6Av045.IMG 88.04 150.25 0.00 45.01 0.9288 88.6884 92.4596 0.4700 68.29 0.0000 0.0000 0.0000
2min_6Av046.IMG 90.04 148.25 0.00 45.01 0.9448 88.7160 91.5051 0.4723 67.14 0.0000 0.0000 0.0000
2min_6Av047.IMG 92.04 146.25 0.00 46.60 0.9578 90.6083 93.8901 0.4785 66.30 0.0000 0.0000 0.0000
2min_6Av048.IMG 94.04 144.25 0.00 45.19 0.9754 90.7878 93.9730 0.4792 66.50 0.0000 0.0000 0.0000
2min_6Av049.IMG 96.04 142.25 0.00 44.45 0.9930 91.8466 95.6492 0.4818 66.92 0.0000 0.0000 0.0000
2min_6Av050.IMG 98.04 140.00 0.00 44.41 1.0084 93.0207 97.2964 0.4852 66.88 0.0000 0.0000 0.0000
2min_6Av051.IMG 100.04 140.00 0.00 44.82 1.0338 96.0861 102.2830 0.4926 67.30 0.0000 0.0000 0.0000
2min_6Rel002.IMG 101.04 140.00 0.00 44.74 1.0404 96.2753 102.3301 0.4936 67.07 0.0000 0.0000 0.0000
2min_6Rel003.IMG 102.04 140.00 0.00 44.67 1.0509 96.3569 101.8850 0.4948 66.51 0.0000 0.0000 0.0000
2min_6Rel004.IMG 103.04 140.00 0.00 45.69 1.0516 95.6403 99.5193 0.4954 64.84 0.0000 0.0000 0.0000
2min_6Rel005.IMG 104.04 140.00 0.00 46.21 1.0526 95.7950 99.4445 0.4964 64.39 0.0000 0.0000 0.0000
2min_6Ret002.IMG 106.04 141.00 0.00 45.53 1.0739 96.4407 99.9801 0.4987 64.19 0.0000 0.0000 0.0000
2min_6Ret003.IMG 108.04 143.25 0.00 45.72 1.0908 97.0350 100.0910 0.5015 63.38 0.0000 0.0000 0.0000
2min_6Ret004.IMG 110.05 145.25 0.00 45.64 1.1050 94.8791 94.4766 0.4997 60.88 0.0000 0.0000 0.0000
2min_6Ret005.IMG 112.05 147.25 0.00 47.31 1.1062 96.3382 96.4682 0.5039 60.45 0.0000 0.0000 0.0000
2min_6Ret006.IMG 114.05 149.25 0.00 47.71 1.1151 95.7205 94.3061 0.5041 59.13 0.0000 0.0000 0.0000
2min_6Ret007.IMG 116.05 151.25 0.00 48.11 1.1219 95.0240 92.1288 0.5040 57.91 0.0000 0.0000 0.0000
2min_6Ret008.IMG 118.05 153.25 0.00 48.96 1.1284 94.4406 89.9726 0.5043 56.48 0.0000 0.0000 0.0000
2min_6Ret009.IMG 120.05 155.25 0.00 49.64 1.1379 93.8535 87.7821 0.5045 55.08 0.0000 0.0000 0.0000
2min_6Ret010.IMG 122.05 157.50 0.00 49.33 1.1550 93.1883 85.5918 0.5043 53.98 0.0000 0.0000 0.0000
2min_6Ret011.IMG 124.05 159.50 0.00 45.61 1.1949 90.6875 80.5561 0.4993 53.01 0.0000 0.0000 0.0000
2min_6Ret012.IMG 126.05 161.50 0.00 45.14 1.2162 89.8813 78.1381 0.4988 51.83 0.0000 0.0000 0.0000
2min_6Ret013.IMG 128.05 163.50 0.00 45.27 1.2347 89.2834 75.9655 0.4987 50.49 0.0000 0.0000 0.0000
2min_6Ret014.IMG 130.06 165.50 0.00 45.46 1.2553 88.0513 72.5110 0.4975 48.74 0.0000 0.0000 0.0000
3min reduce
Imagen Tiempo VolIzq VolDcho Tensión RadioCurvApice Area Volumen Radio_Contacto AnguloContacto ErrorCont DeltaError VolSalida
33_CB_5Av002.IMG 1.58 236.75 0.00 21.92 0.0966 8.7740 2.7239 0.0495 16.40 0.0000 0.0000 0.0000
33_CB_5Av003.IMG 3.35 233.00 0.00 20.97 0.0970 8.7423 2.7172 0.0503 16.67 0.0000 0.0000 0.0000
33_CB_5Av004.IMG 5.12 229.50 0.00 21.05 0.0970 8.5575 2.7011 0.0555 23.41 0.0000 0.0000 0.0000
33_CB_5Av005.IMG 6.87 226.00 0.00 20.98 0.0970 8.5560 2.7005 0.0555 23.37 0.0000 0.0000 0.0000
33_CB_5Av006.IMG 8.64 222.25 0.00 22.08 0.0966 8.7811 2.7271 0.0495 16.52 0.0000 0.0000 0.0000
33_CB_5Av007.IMG 10.41 218.75 0.00 20.67 0.0971 8.5126 2.6952 0.0567 24.59 0.0000 0.0000 0.0000
33_CB_5Av008.IMG 12.16 215.00 0.00 20.89 0.0971 8.7479 2.7195 0.0502 16.52 0.0000 0.0000 0.0000
33_CB_5Av009.IMG 13.93 211.50 0.00 21.93 0.0967 8.7897 2.7308 0.0495 16.33 0.0000 0.0000 0.0000
33_CB_5Av010.IMG 15.71 208.00 0.00 21.58 0.0969 8.7633 2.7279 0.0503 17.16 0.0000 0.0000 0.0000
33_CB_5Av011.IMG 17.47 204.25 0.00 21.23 0.0970 8.7628 2.7265 0.0503 16.80 0.0000 0.0000 0.0000
33_CB_5Av012.IMG 19.25 200.75 0.00 21.57 0.0969 8.7619 2.7278 0.0503 17.15 0.0000 0.0000 0.0000
33_CB_5Av013.IMG 21.02 197.00 0.00 21.72 0.0968 8.7716 2.7319 0.0503 17.20 0.0000 0.0000 0.0000
33_CB_5Av014.IMG 22.78 193.50 0.00 21.23 0.0970 8.7639 2.7272 0.0502 16.74 0.0000 0.0000 0.0000
33_CB_5Av015.IMG 24.54 189.75 0.00 21.22 0.0971 8.7758 2.7314 0.0502 16.68 0.0000 0.0000 0.0000
33_CB_5Av016.IMG 26.30 186.25 0.00 21.71 0.0969 8.7757 2.7343 0.0503 17.17 0.0000 0.0000 0.0000
33_CB_5Av017.IMG 28.06 182.75 0.00 21.60 0.0970 8.7822 2.7359 0.0503 17.04 0.0000 0.0000 0.0000
33_CB_5Av018.IMG 29.82 179.00 0.00 21.62 0.0969 8.7763 2.7340 0.0503 17.10 0.0000 0.0000 0.0000
33_CB_5Av019.IMG 31.58 175.50 0.00 21.95 0.0968 8.8037 2.7354 0.0495 16.25 0.0000 0.0000 0.0000
33_CB_5Av020.IMG 33.34 172.00 0.00 21.05 0.0971 8.7643 2.7261 0.0502 16.59 0.0000 0.0000 0.0000
33_CB_5Av022.IMG 36.84 164.75 0.00 21.49 0.0969 8.7674 2.7299 0.0503 17.04 0.0000 0.0000 0.0000
33_CB_5Av023.IMG 38.59 161.25 0.00 21.66 0.0970 8.7836 2.7374 0.0503 17.09 0.0000 0.0000 0.0000
33_CB_5Av024.IMG 40.34 157.75 0.00 21.54 0.0970 8.7788 2.7350 0.0503 17.03 0.0000 0.0000 0.0000
33_CB_5Av025.IMG 42.09 154.00 0.00 21.12 0.0971 8.5856 2.7122 0.0555 23.29 0.0000 0.0000 0.0000
33_CB_5Av026.IMG 43.85 150.50 0.00 21.50 0.0970 8.7824 2.7364 0.0503 16.96 0.0000 0.0000 0.0000
33_CB_5Av027.IMG 45.62 147.00 0.00 21.21 0.0971 8.7801 2.7333 0.0502 16.66 0.0000 0.0000 0.0000
33_CB_5Av028.IMG 47.37 143.25 0.00 21.64 0.0970 8.7871 2.7382 0.0503 17.06 0.0000 0.0000 0.0000
33_CB_5Av029.IMG 49.14 139.75 0.00 21.60 0.0970 8.7809 2.7364 0.0504 17.08 0.0000 0.0000 0.0000
33_CB_5Av030.IMG 50.89 136.25 0.00 20.95 0.0972 8.7735 2.7298 0.0502 16.39 0.0000 0.0000 0.0000
33_CB_5Av031.IMG 52.65 132.50 0.00 21.51 0.0970 8.7818 2.7359 0.0503 16.93 0.0000 0.0000 0.0000
33_CB_5Av033.IMG 56.15 125.50 0.00 21.64 0.0969 8.7921 2.7347 0.0498 16.49 0.0000 0.0000 0.0000
33_CB_5Av034.IMG 57.92 121.75 0.00 21.51 0.0970 8.7826 2.7362 0.0503 16.96 0.0000 0.0000 0.0000
33_CB_5Av035.IMG 59.68 118.25 0.00 21.41 0.0971 8.7848 2.7363 0.0503 16.86 0.0000 0.0000 0.0000
33_CB_5Av037.IMG 63.18 111.00 0.00 21.45 0.0970 8.7789 2.7342 0.0503 16.89 0.0000 0.0000 0.0000
33_CB_5Av038.IMG 64.95 107.50 0.00 22.09 0.0968 8.8223 2.7439 0.0494 16.24 0.0000 0.0000 0.0000
33_CB_5Av039.IMG 66.71 104.00 0.00 21.09 0.0972 8.7850 2.7346 0.0502 16.47 0.0000 0.0000 0.0000
33_CB_5Av040.IMG 68.48 100.25 0.00 21.41 0.0971 8.7872 2.7375 0.0503 16.85 0.0000 0.0000 0.0000
33_CB_5Av041.IMG 70.23 96.75 0.00 21.45 0.0970 8.7838 2.7369 0.0503 16.88 0.0000 0.0000 0.0000
33_CB_5Av042.IMG 72.00 93.00 0.00 21.58 0.0970 8.7904 2.7404 0.0503 17.00 0.0000 0.0000 0.0000
33_CB_5Av043.IMG 73.76 89.50 0.00 21.50 0.0970 8.7893 2.7386 0.0503 16.89 0.0000 0.0000 0.0000
33_CB_5Av044.IMG 75.52 86.00 0.00 21.47 0.0971 8.7878 2.7389 0.0503 16.89 0.0000 0.0000 0.0000
33_CB_5Av046.IMG 79.03 78.75 0.00 20.88 0.0973 8.7836 2.7337 0.0502 16.29 0.0000 0.0000 0.0000
33_CB_5Av048.IMG 82.53 71.75 0.00 21.68 0.0970 8.7996 2.7436 0.0503 16.99 0.0000 0.0000 0.0000
33_CB_5Av049.IMG 84.30 68.00 0.00 21.74 0.0970 8.8249 2.7446 0.0494 15.90 0.0000 0.0000 0.0000
33_CB_5Av050.IMG 86.05 64.50 0.00 24.55 0.0961 8.8526 2.7629 0.0496 18.05 0.0000 0.0000 0.0000
33_CB_5Rel004.IMG 100.77 40.00 0.00 24.52 0.5735 71.0058 71.8188 0.2800 27.34 0.0000 0.0000 0.0000
33_CB_5Ret003.IMG 105.18 45.25 0.00 24.21 0.6510 78.1819 82.5016 0.2981 25.57 0.0000 0.0000 0.0000
33_CB_5Ret004.IMG 106.94 49.00 0.00 24.14 0.6708 79.8823 85.0981 0.3023 25.13 0.0000 0.0000 0.0000
33_CB_5Ret014.IMG 124.49 84.75 0.00 24.41 0.7378 85.4900 94.8194 0.3226 28.13 0.0000 0.0000 0.0000
33_CB_5Ret015.IMG 126.26 88.25 0.00 24.65 0.7342 84.8904 94.5715 0.3260 31.10 0.0000 0.0000 0.0000
33_CB_5Ret022.IMG 138.56 113.50 0.00 24.20 0.7279 82.9663 91.6921 0.3248 32.63 0.0000 0.0000 0.0000
33_CB_5Ret036.IMG 163.12 163.50 0.00 23.74 0.6804 74.9209 80.6575 0.3242 43.75 0.0000 0.0000 0.0000
5min avance
Imagen Tiempo VolIzq VolDcho Tensión RadioCurvApice Area Volumen Radio_Contacto AnguloContacto ErrorCont DeltaError VolSalida
52A005.IMG 4.57 107.50 0.00 342550583.99 0.0755 2.0138 0.3473 0.0679 64.03 0.0000 0.0000 0.0000
52A006.IMG 5.57 107.00 0.00 0.00 0.0000 0.0000 0.0000 0.0000 94.21 0.0000 0.0000 0.0000
52A007.IMG 6.57 106.50 0.00 1235.96 0.0778 4.0522 1.0829 0.0775 99.76 0.0000 0.0000 0.0000
52A008.IMG 7.57 106.00 0.00 0.00 0.0000 0.0000 0.0000 0.0000 86.35 0.0000 0.0000 0.0000
52A009.IMG 8.57 105.50 0.00 613.24 0.1129 6.9826 2.4390 0.1117 83.06 0.0000 0.0000 0.0000
52A010.IMG 9.57 105.00 0.00 1940351705.38 0.1304 8.3833 3.1673 0.1273 77.59 0.0000 0.0000 0.0000
52Av001.IMG 0.00 105.00 0.00 3.79 0.2292 8.2319 2.9689 0.1295 93.29 0.0000 0.0000 0.0000
52Av002.IMG 1.00 104.00 0.00 40.07 0.1558 8.7582 3.2560 0.1375 71.22 0.0000 0.0000 0.0000
52Av003.IMG 2.00 103.00 0.00 34.52 0.1517 10.1032 4.2072 0.1382 82.63 0.0000 0.0000 0.0000
52Av004.IMG 3.00 101.75 0.00 33.12 0.1619 11.6664 5.2456 0.1462 85.58 0.0000 0.0000 0.0000
52Av005.IMG 4.00 100.75 0.00 51.45 0.1785 13.5995 6.5320 0.1626 80.21 0.0000 0.0000 0.0000
52Av006.IMG 5.00 99.75 0.00 43.06 0.1970 15.2210 7.6839 0.1741 79.29 0.0000 0.0000 0.0000
52Av007.IMG 6.01 98.75 0.00 54.55 0.2070 16.7129 8.7983 0.1840 77.48 0.0000 0.0000 0.0000
52Av008.IMG 7.01 97.75 0.00 54.72 0.2193 18.1259 9.8953 0.1928 76.70 0.0000 0.0000 0.0000
52Av009.IMG 8.01 96.75 0.00 59.80 0.2317 19.6396 11.0927 0.2024 75.29 0.0000 0.0000 0.0000
52Av010.IMG 9.01 95.75 0.00 71.11 0.2418 20.9686 12.1468 0.2111 73.38 0.0000 0.0000 0.0000
52Av011.IMG 10.01 94.75 0.00 51.76 0.2566 22.0616 13.0964 0.2166 74.59 0.0000 0.0000 0.0000
52Av012.IMG 11.01 93.75 0.00 56.81 0.2681 23.5069 14.3090 0.2252 73.13 0.0000 0.0000 0.0000
52Av013.IMG 12.01 92.75 0.00 51.02 0.2807 24.6333 15.3080 0.2312 73.37 0.0000 0.0000 0.0000
52Av014.IMG 13.01 91.75 0.00 44.04 0.2904 25.5012 16.1707 0.2344 74.92 0.0000 0.0000 0.0000
52Av015.IMG 14.01 90.75 0.00 42.77 0.3001 26.5471 17.1520 0.2394 75.08 0.0000 0.0000 0.0000
52Av016.IMG 15.01 89.75 0.00 48.55 0.3116 28.0554 18.4620 0.2484 72.93 0.0000 0.0000 0.0000
52Av017.IMG 16.01 88.50 0.00 46.22 0.3208 28.9015 19.2750 0.2524 73.12 0.0000 0.0000 0.0000
52Av018.IMG 17.02 87.50 0.00 44.70 0.3273 29.7102 20.1186 0.2555 73.78 0.0000 0.0000 0.0000
52Av019.IMG 18.02 86.50 0.00 43.09 0.3347 30.5045 20.9400 0.2587 74.30 0.0000 0.0000 0.0000
52Av020.IMG 19.02 85.50 0.00 44.41 0.3430 31.6441 22.0706 0.2641 73.90 0.0000 0.0000 0.0000
52Av021.IMG 20.02 84.50 0.00 45.56 0.3501 32.5975 23.0216 0.2686 73.52 0.0000 0.0000 0.0000
52Av022.IMG 21.02 83.50 0.00 42.21 0.3595 33.3401 23.8343 0.2713 74.41 0.0000 0.0000 0.0000
52Av023.IMG 22.02 82.50 0.00 47.32 0.3664 34.5196 24.9180 0.2780 72.47 0.0000 0.0000 0.0000
52Av024.IMG 23.02 81.50 0.00 56.27 0.3735 34.1815 23.8665 0.2826 67.19 0.0000 0.0000 0.0000
52Av025.IMG 24.02 80.50 0.00 53.04 0.3864 35.9638 25.8778 0.2889 68.44 0.0000 0.0000 0.0000
52Av026.IMG 25.02 79.50 0.00 47.44 0.3957 36.1779 26.0994 0.2897 69.13 0.0000 0.0000 0.0000
52Av027.IMG 26.02 78.50 0.00 40.71 0.4043 37.6464 28.2393 0.2911 73.55 0.0000 0.0000 0.0000
52Av028.IMG 27.02 77.50 0.00 38.71 0.4154 37.1859 27.3609 0.2921 71.73 0.0000 0.0000 0.0000
52Av029.IMG 28.02 76.50 0.00 39.05 0.4201 37.9563 28.2423 0.2950 72.03 0.0000 0.0000 0.0000
52Av030.IMG 29.02 75.50 0.00 41.30 0.4318 40.4435 31.1596 0.3038 72.59 0.0000 0.0000 0.0000
52Av031.IMG 30.03 74.25 0.00 40.40 0.4386 39.8035 30.0606 0.3039 70.79 0.0000 0.0000 0.0000
52Av032.IMG 31.03 73.25 0.00 42.58 0.4475 42.2209 33.0356 0.3117 71.76 0.0000 0.0000 0.0000
52Av033.IMG 32.03 72.25 0.00 42.17 0.4604 43.2469 34.0860 0.3164 71.36 0.0000 0.0000 0.0000
52Av034.IMG 33.03 71.25 0.00 41.26 0.4740 44.3132 35.2397 0.3209 71.31 0.0000 0.0000 0.0000
52Av035.IMG 34.03 70.25 0.00 41.58 0.4817 43.0108 32.9316 0.3207 67.83 0.0000 0.0000 0.0000
52Av036.IMG 35.03 69.25 0.00 43.45 0.4903 46.4217 37.5343 0.3299 70.30 0.0000 0.0000 0.0000
52Av037.IMG 36.03 68.25 0.00 46.88 0.4991 47.7814 38.8681 0.3365 68.74 0.0000 0.0000 0.0000
52Av038.IMG 37.03 67.25 0.00 43.12 0.5112 46.7573 37.1910 0.3349 67.75 0.0000 0.0000 0.0000
52Av040.IMG 39.03 65.25 0.00 38.43 0.5319 47.7177 38.4864 0.3373 69.50 0.0000 0.0000 0.0000
52Av041.IMG 40.03 65.00 0.00 39.46 0.5429 48.5338 39.1366 0.3418 68.25 0.0000 0.0000 0.0000
52Rel002.IMG 41.03 65.00 0.00 41.17 0.5487 48.8531 39.1083 0.3449 66.62 0.0000 0.0000 0.0000
52Rel003.IMG 42.04 65.00 0.00 40.53 0.5588 48.9728 38.9589 0.3466 65.94 0.0000 0.0000 0.0000
52Rel004.IMG 43.04 65.00 0.00 39.90 0.5640 49.2611 39.2927 0.3475 66.07 0.0000 0.0000 0.0000
52Rel005.IMG 44.04 65.00 0.00 38.27 0.5711 48.8958 38.6983 0.3468 65.91 0.0000 0.0000 0.0000
52Ret002.IMG 45.04 65.00 0.00 39.56 0.5786 51.1814 41.7991 0.3534 67.10 0.0000 0.0000 0.0000
52Ret003.IMG 46.04 66.00 0.00 38.28 0.5788 48.8655 38.3220 0.3482 64.95 0.0000 0.0000 0.0000
52Ret004.IMG 47.04 67.00 0.00 38.73 0.5931 50.6381 40.4386 0.3543 65.22 0.0000 0.0000 0.0000
52Ret005.IMG 48.04 68.25 0.00 38.24 0.5887 47.6650 36.0417 0.3472 62.16 0.0000 0.0000 0.0000
52Ret006.IMG 49.04 69.25 0.00 37.87 0.6096 49.7266 38.4474 0.3545 62.77 0.0000 0.0000 0.0000
52Ret007.IMG 50.04 70.25 0.00 37.69 0.6170 49.2624 37.4478 0.3544 61.50 0.0000 0.0000 0.0000
52Ret008.IMG 51.04 71.25 0.00 38.14 0.6081 46.0452 32.8483 0.3462 58.08 0.0000 0.0000 0.0000
52Ret009.IMG 52.04 72.25 0.00 37.40 0.6189 45.5973 31.9125 0.3459 56.89 0.0000 0.0000 0.0000
52Ret010.IMG 53.05 73.25 0.00 37.44 0.6437 47.8680 34.2945 0.3545 57.22 0.0000 0.0000 0.0000
52Ret011.IMG 54.05 74.25 0.00 35.82 0.6477 45.0268 30.3329 0.3467 54.54 0.0000 0.0000 0.0000
52Ret012.IMG 55.05 75.25 0.00 37.07 0.6646 47.0315 32.3530 0.3545 54.58 0.0000 0.0000 0.0000
52Ret013.IMG 56.05 76.25 0.00 37.39 0.6748 46.6380 31.3580 0.3546 53.05 0.0000 0.0000 0.0000
52Ret014.IMG 57.05 77.25 0.00 36.49 0.6911 46.1835 30.3216 0.3544 51.78 0.0000 0.0000 0.0000
52Ret015.IMG 58.05 78.25 0.00 36.22 0.7055 45.7503 29.2935 0.3542 50.36 0.0000 0.0000 0.0000
52Ret016.IMG 59.05 79.25 0.00 36.87 0.7189 45.3897 28.2567 0.3545 48.61 0.0000 0.0000 0.0000
52Ret017.IMG 60.05 80.25 0.00 37.94 0.7323 45.0824 27.2546 0.3549 46.79 0.0000 0.0000 0.0000
52Ret018.IMG 61.05 81.25 0.00 37.75 0.7497 44.6496 26.2130 0.3546 45.32 0.0000 0.0000 0.0000
52Ret020.IMG 63.05 83.50 0.00 40.00 0.7827 44.0211 24.1980 0.3551 41.77 0.0000 0.0000 0.0000
52Ret022.IMG 65.06 85.50 0.00 42.64 0.8218 43.3578 22.1379 0.3552 38.24 0.0000 0.0000 0.0000
52Ret023.IMG 66.06 86.50 0.00 43.71 0.8472 43.0336 21.0955 0.3552 36.49 0.0000 0.0000 0.0000
52Ret024.IMG 67.06 87.50 0.00 43.79 0.8833 42.7683 20.0470 0.3554 34.73 0.0000 0.0000 0.0000
52Ret025.IMG 68.06 88.50 0.00 40.81 0.9280 42.2343 18.9492 0.3543 33.50 0.0000 0.0000 0.0000
52Ret026.IMG 69.06 89.50 0.00 40.22 0.9706 41.8256 17.8663 0.3538 31.89 0.0000 0.0000 0.0000
52Ret028.IMG 71.06 91.50 0.00 35.17 1.0878 38.0985 13.5142 0.3404 27.48 0.0000 0.0000 0.0000
5min reduce
Imagen Tiempo VolIzq VolDcho Tensión RadioCurvApice Area Volumen Radio_Contacto AnguloContacto ErrorCont DeltaError VolSalida
051A002.IMG 1.38 202.00 0.00 38.11 0.0876 6.5290 2.0498 0.0735 57.11 0.0000 0.0000 0.0000
051A003.IMG 2.27 201.50 0.00 39.02 0.0886 6.7171 2.1336 0.0740 56.54 0.0000 0.0000 0.0000
051A004.IMG 3.16 201.00 0.00 38.88 0.0898 6.9240 2.2262 0.0745 55.78 0.0000 0.0000 0.0000
051A005.IMG 4.05 200.50 0.00 38.33 0.0911 7.1423 2.3244 0.0749 54.82 0.0000 0.0000 0.0000
051A006.IMG 4.93 200.00 0.00 39.19 0.0923 7.3672 2.4278 0.0754 54.15 0.0000 0.0000 0.0000
051A007.IMG 5.82 199.50 0.00 38.89 0.0936 7.6108 2.5384 0.0756 53.07 0.0000 0.0000 0.0000
051A008.IMG 6.70 199.00 0.00 40.92 0.0947 7.8492 2.6516 0.0762 52.61 0.0000 0.0000 0.0000
051A009.IMG 7.59 198.50 0.00 40.40 0.0962 8.1094 2.7734 0.0766 51.57 0.0000 0.0000 0.0000
051A010.IMG 8.47 198.00 0.00 39.37 0.0977 8.3649 2.8944 0.0769 50.49 0.0000 0.0000 0.0000
051Av001.IMG 0.00 198.00 0.00 40.22 0.1065 10.5389 3.8688 0.0723 37.80 0.0000 0.0000 0.0000
051Av002.IMG 0.77 197.25 0.00 43.49 0.1527 20.4414 10.0192 0.0880 22.61 0.0000 0.0000 0.0000
051Av003.IMG 1.61 196.25 0.00 43.60 0.1529 20.4829 10.0608 0.0884 22.88 0.0000 0.0000 0.0000
051Av004.IMG 2.50 195.25 0.00 43.95 0.1531 20.5334 10.1151 0.0891 23.36 0.0000 0.0000 0.0000
051Av005.IMG 3.39 194.50 0.00 43.92 0.1536 20.6134 10.1841 0.0896 23.52 0.0000 0.0000 0.0000
051Av006.IMG 4.29 193.50 0.00 43.84 0.1542 20.6970 10.2625 0.0904 23.83 0.0000 0.0000 0.0000
051Av007.IMG 5.17 192.75 0.00 44.01 0.1548 20.7898 10.3653 0.0917 24.58 0.0000 0.0000 0.0000
051Av008.IMG 6.05 191.75 0.00 44.25 0.1559 20.7058 10.4841 0.0973 28.71 0.0000 0.0000 0.0000
051Av009.IMG 6.94 190.75 0.00 44.75 0.1569 20.7521 10.6309 0.1010 31.19 0.0000 0.0000 0.0000
051Av010.IMG 7.82 190.00 0.00 45.54 0.1577 20.8477 10.7779 0.1035 32.85 0.0000 0.0000 0.0000
051Av011.IMG 8.71 189.00 0.00 44.71 0.1587 20.9060 10.8682 0.1051 33.53 0.0000 0.0000 0.0000
051Av012.IMG 9.60 188.25 0.00 44.55 0.1596 21.0907 11.0096 0.1055 33.33 0.0000 0.0000 0.0000
051Av013.IMG 10.50 187.25 0.00 44.83 0.1606 21.2779 11.1758 0.1066 33.68 0.0000 0.0000 0.0000
051Av014.IMG 11.38 186.25 0.00 44.97 0.1615 21.4843 11.3416 0.1072 33.66 0.0000 0.0000 0.0000
051Av015.IMG 12.26 185.50 0.00 45.33 0.1625 21.6981 11.5262 0.1082 33.93 0.0000 0.0000 0.0000
051Av016.IMG 13.16 184.50 0.00 45.21 0.1636 21.9119 11.7074 0.1091 33.99 0.0000 0.0000 0.0000
051Av017.IMG 14.06 183.50 0.00 44.57 0.1651 22.1720 11.9094 0.1097 33.56 0.0000 0.0000 0.0000
051Av018.IMG 14.95 182.75 0.00 45.39 0.1661 22.4387 12.1403 0.1107 33.91 0.0000 0.0000 0.0000
051Av019.IMG 15.84 181.75 0.00 45.08 0.1673 22.7068 12.3414 0.1110 33.38 0.0000 0.0000 0.0000
051Av020.IMG 16.72 181.00 0.00 44.94 0.1687 22.9946 12.5764 0.1117 33.19 0.0000 0.0000 0.0000
051Av021.IMG 17.61 180.00 0.00 44.88 0.1702 23.2803 12.8228 0.1128 33.23 0.0000 0.0000 0.0000
051Av022.IMG 18.51 179.00 0.00 45.15 0.1716 23.6050 13.0982 0.1138 33.24 0.0000 0.0000 0.0000
051Av023.IMG 19.39 178.25 0.00 44.54 0.1733 23.9166 13.3490 0.1144 32.77 0.0000 0.0000 0.0000
051Av024.IMG 20.28 177.25 0.00 43.96 0.1751 24.1573 13.6014 0.1165 33.39 0.0000 0.0000 0.0000
051Av025.IMG 21.16 176.50 0.00 44.22 0.1768 24.4002 13.8817 0.1191 34.51 0.0000 0.0000 0.0000
051Av026.IMG 22.06 175.50 0.00 44.20 0.1786 24.8164 14.2247 0.1199 34.18 0.0000 0.0000 0.0000
051Av027.IMG 22.95 174.50 0.00 44.20 0.1803 25.1745 14.5401 0.1210 34.05 0.0000 0.0000 0.0000
051Av028.IMG 23.84 173.75 0.00 44.75 0.1820 25.5278 14.8856 0.1227 34.59 0.0000 0.0000 0.0000
051Av029.IMG 24.73 172.75 0.00 44.61 0.1837 25.8790 15.1980 0.1238 34.48 0.0000 0.0000 0.0000
051Av030.IMG 25.62 171.75 0.00 44.80 0.1854 26.3042 15.5557 0.1245 34.12 0.0000 0.0000 0.0000
051Av031.IMG 26.52 171.00 0.00 44.77 0.1872 26.6970 15.9002 0.1254 33.81 0.0000 0.0000 0.0000
051Rel002.IMG 30.40 168.00 0.00 44.22 0.2001 29.6334 18.4769 0.1303 30.78 0.0000 0.0000 0.0000
051Rel003.IMG 31.27 168.00 0.00 44.03 0.2041 30.2169 19.1909 0.1354 32.62 0.0000 0.0000 0.0000
051Rel004.IMG 32.14 168.00 0.00 44.34 0.2076 30.8350 19.9043 0.1392 33.78 0.0000 0.0000 0.0000
051Rel005.IMG 33.03 168.00 0.00 44.40 0.2103 31.4359 20.4908 0.1408 33.57 0.0000 0.0000 0.0000
051Ret002.IMG 33.93 168.00 0.00 44.14 0.2130 31.9302 20.9961 0.1425 33.53 0.0000 0.0000 0.0000
051Ret003.IMG 34.82 169.00 0.00 44.16 0.2143 32.1862 21.2757 0.1436 33.72 0.0000 0.0000 0.0000
051Ret004.IMG 35.72 169.75 0.00 43.92 0.2155 32.4385 21.5020 0.1438 33.27 0.0000 0.0000 0.0000
051Ret005.IMG 36.62 170.75 0.00 43.97 0.2166 32.6181 21.7152 0.1449 33.59 0.0000 0.0000 0.0000
051Ret006.IMG 37.52 171.50 0.00 43.93 0.2176 32.7799 21.9152 0.1461 33.93 0.0000 0.0000 0.0000
051Ret007.IMG 38.40 172.50 0.00 43.99 0.2184 32.9052 22.0740 0.1470 34.26 0.0000 0.0000 0.0000
051Ret008.IMG 39.29 173.50 0.00 44.27 0.2189 33.0382 22.2329 0.1478 34.56 0.0000 0.0000 0.0000
051Ret009.IMG 40.17 174.25 0.00 44.12 0.2196 33.1743 22.3564 0.1479 34.31 0.0000 0.0000 0.0000
051Ret010.IMG 41.05 175.25 0.00 43.82 0.2203 33.3021 22.4595 0.1477 33.89 0.0000 0.0000 0.0000
051Ret011.IMG 41.93 176.00 0.00 44.20 0.2204 33.3515 22.5504 0.1486 34.43 0.0000 0.0000 0.0000
051Ret012.IMG 42.81 177.00 0.00 43.79 0.2211 33.4359 22.6142 0.1486 34.15 0.0000 0.0000 0.0000
051Ret013.IMG 43.70 178.00 0.00 43.80 0.2213 33.4569 22.6481 0.1487 34.17 0.0000 0.0000 0.0000
051Ret014.IMG 44.59 178.75 0.00 43.65 0.2215 33.4818 22.6673 0.1487 34.05 0.0000 0.0000 0.0000
051Ret015.IMG 45.48 179.75 0.00 43.98 0.2214 33.4655 22.6912 0.1494 34.58 0.0000 0.0000 0.0000
051Ret016.IMG 46.36 180.50 0.00 43.67 0.2216 33.4739 22.6838 0.1492 34.32 0.0000 0.0000 0.0000
051Ret017.IMG 47.25 181.50 0.00 43.51 0.2217 33.4692 22.6739 0.1491 34.22 0.0000 0.0000 0.0000
051Ret018.IMG 48.12 182.50 0.00 43.35 0.2218 33.4411 22.6485 0.1491 34.21 0.0000 0.0000 0.0000
051Ret019.IMG 49.02 183.25 0.00 43.48 0.2215 33.3524 22.5933 0.1496 34.69 0.0000 0.0000 0.0000
051Ret020.IMG 49.91 184.25 0.00 42.94 0.2217 33.3473 22.5496 0.1489 34.08 0.0000 0.0000 0.0000
051Ret021.IMG 50.79 185.25 0.00 43.04 0.2214 33.2658 22.4882 0.1491 34.38 0.0000 0.0000 0.0000
051Ret022.IMG 51.69 186.00 0.00 42.84 0.2212 33.1830 22.4017 0.1489 34.32 0.0000 0.0000 0.0000
051Ret023.IMG 52.58 187.00 0.00 42.48 0.2210 33.0727 22.2863 0.1486 34.23 0.0000 0.0000 0.0000
051Ret024.IMG 53.48 187.75 0.00 42.58 0.2205 32.9567 22.1830 0.1486 34.53 0.0000 0.0000 0.0000
051Ret025.IMG 54.35 188.75 0.00 42.35 0.2203 32.8288 22.0696 0.1486 34.64 0.0000 0.0000 0.0000
051Ret026.IMG 55.23 189.75 0.00 42.27 0.2198 32.6839 21.9362 0.1485 34.77 0.0000 0.0000 0.0000
051Ret027.IMG 56.11 190.50 0.00 42.23 0.2192 32.4998 21.7871 0.1487 35.24 0.0000 0.0000 0.0000
051Ret028.IMG 56.99 191.50 0.00 42.22 0.2187 32.3594 21.6587 0.1486 35.42 0.0000 0.0000 0.0000
051Ret029.IMG 57.88 192.25 0.00 42.01 0.2181 32.1812 21.4908 0.1484 35.55 0.0000 0.0000 0.0000
051Ret030.IMG 58.77 193.25 0.00 41.61 0.2177 32.0038 21.3137 0.1480 35.50 0.0000 0.0000 0.0000
051Ret031.IMG 59.66 194.25 0.00 41.54 0.2169 31.7930 21.1182 0.1478 35.74 0.0000 0.0000 0.0000
7min avance
Imagen Tiempo VolIzq VolDcho Tensión RadioCurvApice Area Volumen Radio_Contacto AnguloContacto ErrorCont DeltaError VolSalida
72_CB_5Av001.IMG 0.00 240.00 0.00 6.42 0.2229 15.2272 6.8872 0.1145 17.05 0.0000 0.0000 0.0000
72_CB_5Av002.IMG 2.00 235.75 0.00 6.14 0.3751 22.3311 12.3313 0.1573 18.73 0.0000 0.0000 0.0000
72_CB_5Av003.IMG 4.00 231.75 0.00 7.45 0.2057 15.1685 6.8960 0.1124 20.47 0.0000 0.0000 0.0000
72_CB_5Av004.IMG 6.00 227.75 0.00 29.58 0.1297 13.6075 5.8314 0.0907 38.48 0.0000 0.0000 0.0000
72_CB_5Av005.IMG 8.00 223.50 0.00 28.82 0.1500 16.9834 8.1434 0.1028 36.07 0.0000 0.0000 0.0000
72_CB_5Av006.IMG 10.00 219.50 0.00 28.88 0.1642 19.3240 9.9465 0.1124 36.05 0.0000 0.0000 0.0000
72_CB_5Av007.IMG 12.01 215.50 0.00 27.65 0.1796 21.3652 11.7425 0.1245 37.92 0.0000 0.0000 0.0000
72_CB_5Av008.IMG 14.01 211.25 0.00 28.05 0.1911 23.3153 13.4386 0.1322 38.05 0.0000 0.0000 0.0000
72_CB_5Av009.IMG 16.01 207.25 0.00 27.80 0.2032 25.1670 15.1348 0.1398 38.06 0.0000 0.0000 0.0000
72_CB_5Av010.IMG 18.01 203.25 0.00 27.49 0.2143 27.0496 16.8046 0.1443 35.95 0.0000 0.0000 0.0000
72_CB_5Av011.IMG 20.01 199.00 0.00 27.39 0.2263 28.8253 18.5824 0.1519 36.45 0.0000 0.0000 0.0000
72_CB_5Av012.IMG 22.01 195.00 0.00 27.16 0.2373 30.5067 20.2493 0.1576 35.84 0.0000 0.0000 0.0000
72_CB_5Av013.IMG 24.01 191.00 0.00 27.76 0.2463 32.0333 21.8891 0.1639 36.76 0.0000 0.0000 0.0000
72_CB_5Av014.IMG 26.01 186.75 0.00 28.17 0.2552 33.5581 23.5317 0.1694 37.09 0.0000 0.0000 0.0000
72_CB_5Av015.IMG 28.01 182.75 0.00 26.02 0.2705 34.7744 24.8828 0.1758 36.44 0.0000 0.0000 0.0000
72_CB_5Av016.IMG 30.01 178.75 0.00 25.93 0.2805 36.1692 26.4215 0.1807 36.25 0.0000 0.0000 0.0000
72_CB_5Av017.IMG 32.01 174.75 0.00 25.02 0.2941 37.2403 27.8008 0.1882 37.57 0.0000 0.0000 0.0000
72_CB_5Av018.IMG 34.01 170.50 0.00 24.64 0.3065 38.4795 29.3301 0.1948 38.46 0.0000 0.0000 0.0000
72_CB_5Av019.IMG 36.01 166.50 0.00 24.55 0.3178 39.7088 30.8763 0.2010 39.49 0.0000 0.0000 0.0000
72_CB_5Av020.IMG 38.01 162.50 0.00 24.45 0.3280 40.9170 32.3312 0.2056 39.55 0.0000 0.0000 0.0000
72_CB_5Av021.IMG 40.01 158.25 0.00 24.66 0.3385 42.2651 34.0508 0.2115 40.44 0.0000 0.0000 0.0000
72_CB_5Av022.IMG 42.02 154.25 0.00 24.73 0.3477 43.5625 35.6021 0.2151 39.96 0.0000 0.0000 0.0000
72_CB_5Av023.IMG 44.02 150.25 0.00 24.67 0.3581 44.9011 37.2158 0.2188 39.35 0.0000 0.0000 0.0000
72_CB_5Av025.IMG 48.02 142.00 0.00 24.65 0.3780 47.3794 40.3333 0.2267 38.96 0.0000 0.0000 0.0000
72_CB_5Av027.IMG 52.02 133.75 0.00 24.89 0.3985 50.0057 43.8023 0.2357 39.33 0.0000 0.0000 0.0000
72_CB_5Av028.IMG 54.02 129.75 0.00 24.92 0.4095 51.3632 45.5862 0.2397 39.07 0.0000 0.0000 0.0000
72_CB_5Av029.IMG 56.02 125.75 0.00 24.98 0.4205 52.6620 47.3659 0.2442 39.30 0.0000 0.0000 0.0000
72_CB_5Av030.IMG 58.02 121.50 0.00 25.13 0.4302 53.9382 49.1113 0.2482 39.35 0.0000 0.0000 0.0000
72_CB_5Av031.IMG 60.02 117.50 0.00 25.22 0.4389 55.1160 50.6842 0.2513 39.16 0.0000 0.0000 0.0000
72_CB_5Av032.IMG 62.02 113.50 0.00 25.23 0.4489 56.2701 52.2844 0.2549 39.12 0.0000 0.0000 0.0000
72_CB_5Av033.IMG 64.02 109.25 0.00 25.12 0.4611 57.5203 54.0195 0.2587 38.82 0.0000 0.0000 0.0000
72_CB_5Av034.IMG 66.03 105.25 0.00 25.36 0.4732 58.8684 56.0998 0.2647 40.03 0.0000 0.0000 0.0000
72_CB_5Av035.IMG 68.03 101.25 0.00 25.32 0.4857 60.1229 57.9299 0.2691 40.19 0.0000 0.0000 0.0000
72_CB_5Av037.IMG 72.03 93.00 0.00 25.12 0.5097 62.4849 61.2952 0.2761 39.77 0.0000 0.0000 0.0000
72_CB_5Av041.IMG 80.03 76.75 0.00 25.25 0.5567 67.1569 68.4324 0.2923 40.95 0.0000 0.0000 0.0000
72_CB_5Av042.IMG 82.03 72.75 0.00 25.22 0.5686 68.2897 70.1433 0.2957 40.90 0.0000 0.0000 0.0000
72_CB_5Av043.IMG 84.03 68.50 0.00 25.20 0.5789 69.3087 71.6644 0.2984 40.68 0.0000 0.0000 0.0000
72_CB_5Av045.IMG 88.03 60.50 0.00 25.13 0.6024 71.3597 74.8669 0.3054 41.12 0.0000 0.0000 0.0000
72_CB_5Av046.IMG 90.04 56.25 0.00 25.11 0.6140 72.4628 76.5495 0.3082 40.80 0.0000 0.0000 0.0000
72_CB_5Av047.IMG 92.04 52.25 0.00 25.20 0.6262 73.5223 78.3296 0.3125 41.56 0.0000 0.0000 0.0000
72_CB_5Av051.IMG 100.04 40.00 0.00 24.96 0.6733 77.3463 84.3452 0.3240 41.45 0.0000 0.0000 0.0000
72_CB_5Rel002.IMG 101.04 40.00 0.00 24.95 0.6751 77.4016 84.4675 0.3246 41.68 0.0000 0.0000 0.0000
72_CB_5Rel003.IMG 102.04 40.00 0.00 24.77 0.6790 77.4904 84.5411 0.3247 41.37 0.0000 0.0000 0.0000
72_CB_5Rel004.IMG 103.04 40.00 0.00 24.77 0.6798 77.4803 84.5605 0.3252 41.60 0.0000 0.0000 0.0000
72_CB_5Rel005.IMG 104.04 40.00 0.00 24.85 0.6801 77.4948 84.6803 0.3261 42.18 0.0000 0.0000 0.0000
72_CB_5Ret002.IMG 106.05 42.25 0.00 24.84 0.6802 77.3360 84.4994 0.3266 42.68 0.0000 0.0000 0.0000
72_CB_5Ret003.IMG 108.05 46.25 0.00 24.77 0.6761 76.5527 83.3872 0.3265 43.70 0.0000 0.0000 0.0000
72_CB_5Ret004.IMG 110.05 50.50 0.00 24.69 0.6763 76.3531 83.0822 0.3265 43.87 0.0000 0.0000 0.0000
72_CB_5Ret005.IMG 112.05 54.50 0.00 24.63 0.6767 76.2378 82.9132 0.3265 44.03 0.0000 0.0000 0.0000
72_CB_5Ret006.IMG 114.05 58.50 0.00 24.67 0.6750 76.0251 82.6418 0.3267 44.48 0.0000 0.0000 0.0000
72_CB_5Ret007.IMG 116.05 62.75 0.00 24.66 0.6735 75.7733 82.2824 0.3266 44.80 0.0000 0.0000 0.0000
72_CB_5Ret008.IMG 118.05 66.75 0.00 24.50 0.6733 75.4692 81.7716 0.3260 44.74 0.0000 0.0000 0.0000
72_CB_5Ret009.IMG 120.05 70.75 0.00 24.50 0.6708 75.1343 81.2996 0.3259 45.18 0.0000 0.0000 0.0000
72_CB_5Ret010.IMG 122.05 75.00 0.00 24.48 0.6674 74.6902 80.6452 0.3253 45.57 0.0000 0.0000 0.0000
72_CB_5Ret011.IMG 124.05 79.00 0.00 24.38 0.6657 74.2650 79.9951 0.3248 45.84 0.0000 0.0000 0.0000
72_CB_5Ret012.IMG 126.05 83.00 0.00 24.31 0.6635 73.8292 79.3471 0.3244 46.22 0.0000 0.0000 0.0000
72_CB_5Ret013.IMG 128.05 87.25 0.00 24.26 0.6603 73.3487 78.6391 0.3239 46.65 0.0000 0.0000 0.0000
72_CB_5Ret014.IMG 130.05 91.25 0.00 24.13 0.6523 72.0454 76.7316 0.3227 47.92 0.0000 0.0000 0.0000
72_CB_5Ret015.IMG 132.05 95.25 0.00 23.87 0.6413 70.0953 73.8668 0.3210 49.88 0.0000 0.0000 0.0000
72_CB_5Ret016.IMG 134.05 99.25 0.00 23.76 0.6300 68.2560 71.2391 0.3197 52.01 0.0000 0.0000 0.0000
72_CB_5Ret017.IMG 136.06 103.50 0.00 23.59 0.6218 66.7519 69.0677 0.3186 53.73 0.0000 0.0000 0.0000
72_CB_5Ret018.IMG 138.06 107.50 0.00 23.45 0.6147 65.4563 67.2007 0.3177 55.43 0.0000 0.0000 0.0000
72_CB_5Ret019.IMG 140.06 111.50 0.00 23.39 0.6078 64.2760 65.5236 0.3169 56.85 0.0000 0.0000 0.0000
72_CB_5Ret020.IMG 142.06 115.75 0.00 23.23 0.6026 63.1638 63.9198 0.3161 58.18 0.0000 0.0000 0.0000
72_CB_5Ret021.IMG 144.06 119.75 0.00 23.17 0.5960 62.0616 62.3518 0.3154 59.81 0.0000 0.0000 0.0000
72_CB_5Ret022.IMG 146.06 123.75 0.00 22.98 0.5914 60.9438 60.7395 0.3144 61.03 0.0000 0.0000 0.0000
72_CB_5Ret023.IMG 148.06 96.00 0.00 22.85 0.5859 59.8009 59.1068 0.3137 62.61 0.0000 0.0000 0.0000
72_CB_5Ret024.IMG 150.06 132.00 0.00 22.68 0.5810 58.6499 57.4567 0.3129 64.18 0.0000 0.0000 0.0000
72_CB_5Ret025.IMG 152.06 136.25 0.00 22.67 0.5743 57.6490 56.0436 0.3120 65.68 0.0000 0.0000 0.0000
72_CB_5Ret026.IMG 154.06 140.25 0.00 22.39 0.5689 56.4455 54.3169 0.3102 66.63 0.0000 0.0000 0.0000
72_CB_5Ret027.IMG 156.06 144.25 0.00 22.17 0.5607 55.1332 52.4624 0.3078 67.62 0.0000 0.0000 0.0000
72_CB_5Ret028.IMG 158.06 148.25 0.00 21.60 0.5541 53.7888 50.5524 0.3039 67.57 0.0000 0.0000 0.0000
72_CB_5Ret029.IMG 160.06 152.50 0.00 21.54 0.5406 52.3381 48.5775 0.3005 68.57 0.0000 0.0000 0.0000
72_CB_5Ret030.IMG 162.06 156.50 0.00 21.07 0.5326 50.8638 46.5469 0.2968 68.99 0.0000 0.0000 0.0000
72_CB_5Ret031.IMG 164.06 160.50 0.00 21.21 0.5190 49.5740 44.8460 0.2941 70.37 0.0000 0.0000 0.0000
72_CB_5Ret032.IMG 166.07 164.75 0.00 21.06 0.5072 48.4229 43.3357 0.2901 70.36 0.0000 0.0000 0.0000
72_CB_5Ret033.IMG 168.07 168.75 0.00 20.80 0.4979 47.1719 41.6893 0.2866 70.83 0.0000 0.0000 0.0000
72_CB_5Ret034.IMG 170.07 172.75 0.00 20.39 0.4760 45.3615 39.3824 0.2776 69.04 0.0000 0.0000 0.0000
72_CB_5Ret035.IMG 172.07 177.00 0.00 20.00 0.4648 43.9768 37.6166 0.2728 68.97 0.0000 0.0000 0.0000
72_CB_5Ret036.IMG 174.07 181.00 0.00 19.56 0.4499 42.4914 35.7539 0.2660 67.80 0.0000 0.0000 0.0000
72_CB_5Ret037.IMG 176.07 185.00 0.00 19.28 0.4361 40.9681 33.8831 0.2607 67.87 0.0000 0.0000 0.0000
72_CB_5Ret038.IMG 178.07 189.25 0.00 18.97 0.4265 39.7342 32.3838 0.2567 68.12 0.0000 0.0000 0.0000
72_CB_5Ret039.IMG 180.07 193.25 0.00 18.94 0.4174 38.6258 31.0719 0.2542 69.51 0.0000 0.0000 0.0000
72_CB_5Ret040.IMG 182.07 197.25 0.00 18.55 0.4052 37.2296 29.4241 0.2488 69.29 0.0000 0.0000 0.0000
72_CB_5Ret041.IMG 184.07 201.25 0.00 18.46 0.3947 35.9021 27.8956 0.2456 70.73 0.0000 0.0000 0.0000
72_CB_5Ret042.IMG 186.07 205.50 0.00 17.86 0.3842 34.1914 25.9373 0.2406 71.66 0.0000 0.0000 0.0000
72_CB_5Ret043.IMG 188.07 209.50 0.00 17.96 0.3690 32.5953 24.1800 0.2362 73.56 0.0000 0.0000 0.0000
72_CB_5Ret044.IMG 190.07 213.50 0.00 17.02 0.3489 30.4424 21.8509 0.2252 71.58 0.0000 0.0000 0.0000
72_CB_5Ret045.IMG 192.08 217.75 0.00 17.33 0.3328 28.9609 20.3171 0.2206 73.39 0.0000 0.0000 0.0000
72_CB_5Ret046.IMG 194.08 221.75 0.00 17.24 0.3197 27.4833 18.8051 0.2156 74.76 0.0000 0.0000 0.0000
72_CB_5Ret047.IMG 196.08 225.75 0.00 16.87 0.3070 25.9208 17.2397 0.2098 75.66 0.0000 0.0000 0.0000
72_CB_5Ret048.IMG 198.08 230.00 0.00 16.26 0.2962 24.3438 15.6961 0.2041 76.64 0.0000 0.0000 0.0000
72_CB_5Ret049.IMG 200.08 234.00 0.00 15.80 0.2834 22.7072 14.1489 0.1980 78.00 0.0000 0.0000 0.0000
72_CB_5Ret050.IMG 202.08 238.00 0.00 15.03 0.2708 21.0277 12.6139 0.1908 78.58 0.0000 0.0000 0.0000
72_CB_5Ret051.IMG 204.08 240.00 0.00 13.99 0.2539 19.2585 11.0732 0.1803 76.79 0.0000 0.0000 0.0000
7min reduce
Imagen Tiempo VolIzq VolDcho Tensión RadioCurvApice Area Volumen Radio_Contacto AnguloContacto ErrorCont DeltaError VolSalida
7min-8Av001.IMG 0.00 220.00 0.00 19.95 1.5640 38.9941 12.1886 0.3463 25.71 0.0000 0.0000 0.0000
7min-8Av003.IMG 4.00 215.75 0.00 18.28 1.4121 39.5486 14.4364 0.3464 30.69 0.0000 0.0000 0.0000
7min-8Av005.IMG 8.00 211.75 0.00 25.21 0.9649 41.6253 20.2648 0.3487 39.43 0.0000 0.0000 0.0000
7min-8Av006.IMG 10.00 209.75 0.00 47.78 0.7989 43.2833 22.0926 0.3549 37.80 0.0000 0.0000 0.0000
7min-8Av007.IMG 12.01 207.75 0.00 48.16 0.7372 44.1345 24.6435 0.3549 41.65 0.0000 0.0000 0.0000
7min-8Av008.IMG 14.01 205.75 0.00 41.24 0.7103 44.4792 26.6583 0.3526 46.09 0.0000 0.0000 0.0000
7min-8Av009.IMG 16.01 203.75 0.00 52.29 0.6658 45.1451 27.7185 0.3544 46.01 0.0000 0.0000 0.0000
7min-8Av010.IMG 18.01 201.50 0.00 53.74 0.6494 45.6022 28.7475 0.3547 47.22 0.0000 0.0000 0.0000
7min-8Av011.IMG 20.01 199.50 0.00 53.02 0.6405 45.8080 29.4048 0.3544 48.31 0.0000 0.0000 0.0000
7min-8Av012.IMG 22.01 197.50 0.00 53.77 0.6368 47.4049 31.6253 0.3590 49.85 0.0000 0.0000 0.0000
7min-8Av013.IMG 24.01 195.50 0.00 52.89 0.6391 48.4355 33.0561 0.3618 50.84 0.0000 0.0000 0.0000
7min-8Av014.IMG 26.01 193.50 0.00 51.01 0.6417 48.9464 33.8806 0.3630 51.75 0.0000 0.0000 0.0000
7min-8Av015.IMG 28.01 191.50 0.00 37.78 0.6955 49.6218 34.8435 0.3645 54.32 0.0000 0.0000 0.0000
7min-8Av016.IMG 30.01 189.25 0.00 36.01 0.7217 50.9057 36.1755 0.3693 54.86 0.0000 0.0000 0.0000
7min-8Av017.IMG 32.01 187.25 0.00 55.92 0.6867 54.1764 39.0060 0.3830 51.00 0.0000 0.0000 0.0000
7min-8Av018.IMG 34.02 185.25 0.00 36.45 0.7574 54.4065 40.0689 0.3814 55.48 0.0000 0.0000 0.0000
7min-8Av019.IMG 36.02 183.25 0.00 34.55 0.7818 55.4094 41.2702 0.3846 56.27 0.0000 0.0000 0.0000
7min-8Av020.IMG 38.02 181.25 0.00 34.83 0.7957 57.1746 43.4703 0.3902 56.93 0.0000 0.0000 0.0000
7min-8Av021.IMG 40.02 179.25 0.00 32.78 0.8210 58.0429 44.6423 0.3925 57.96 0.0000 0.0000 0.0000
7min-8Av022.IMG 42.02 177.25 0.00 32.81 0.8420 59.1254 45.5938 0.3968 57.61 0.0000 0.0000 0.0000
7min-8Av023.IMG 44.02 175.00 0.00 51.26 0.7981 63.4729 49.1819 0.4148 52.11 0.0000 0.0000 0.0000
7min-8Av024.IMG 46.02 173.00 0.00 45.82 0.8505 65.3946 51.2513 0.4212 52.89 0.0000 0.0000 0.0000
7min-8Av025.IMG 48.02 171.00 0.00 42.39 0.8946 67.1394 53.2590 0.4268 53.66 0.0000 0.0000 0.0000
7min-8Av026.IMG 50.02 169.00 0.00 39.66 0.9319 68.3348 54.6728 0.4304 54.38 0.0000 0.0000 0.0000
7min-8Av027.IMG 52.02 167.00 0.00 53.92 0.9265 72.5452 57.4404 0.4476 49.58 0.0000 0.0000 0.0000
7min-8Av028.IMG 54.03 165.00 0.00 65.01 0.9509 76.1349 59.6499 0.4615 46.54 0.0000 0.0000 0.0000
7min-8Av029.IMG 56.03 163.00 0.00 84.93 0.9963 80.9839 61.8419 0.4802 42.34 0.0000 0.0000 0.0000
7min-8Av030.IMG 58.03 160.75 0.00 83.65 1.0584 83.2974 62.5526 0.4890 40.96 0.0000 0.0000 0.0000
7min-8Av031.IMG 60.03 158.75 0.00 78.87 1.0818 83.9793 63.2601 0.4910 41.22 0.0000 0.0000 0.0000
7min-8Av032.IMG 62.03 156.75 0.00 68.12 1.1134 83.9306 63.7876 0.4902 42.42 0.0000 0.0000 0.0000
7min-8Av033.IMG 64.03 154.75 0.00 63.66 1.1330 84.1580 64.3309 0.4905 43.04 0.0000 0.0000 0.0000
7min-8Av034.IMG 66.03 152.75 0.00 65.27 1.1208 84.5171 65.1006 0.4912 43.21 0.0000 0.0000 0.0000
7min-8Av035.IMG 68.03 150.75 0.00 64.32 1.1130 84.8243 66.2650 0.4913 43.98 0.0000 0.0000 0.0000
7min-8Av036.IMG 70.03 148.75 0.00 59.81 1.1195 85.0470 67.6355 0.4907 45.37 0.0000 0.0000 0.0000
7min-8Av037.IMG 72.03 146.50 0.00 61.72 1.1038 85.9137 69.3709 0.4925 45.81 0.0000 0.0000 0.0000
7min-8Av038.IMG 74.03 144.50 0.00 57.65 1.1138 86.4278 71.0983 0.4926 47.23 0.0000 0.0000 0.0000
7min-8Av039.IMG 76.04 142.50 0.00 52.89 1.1301 86.6837 72.5468 0.4920 48.87 0.0000 0.0000 0.0000
7min-8Av040.IMG 78.04 140.50 0.00 51.14 1.1376 87.2975 74.0684 0.4928 49.85 0.0000 0.0000 0.0000
7min-8Av041.IMG 80.04 138.50 0.00 49.56 1.1477 88.0537 75.7269 0.4940 50.79 0.0000 0.0000 0.0000
7min-8Av042.IMG 82.04 136.50 0.00 46.32 1.1702 88.5405 77.2053 0.4942 52.20 0.0000 0.0000 0.0000
7min-8Av043.IMG 84.04 134.50 0.00 44.62 1.1863 88.8823 78.0420 0.4946 52.94 0.0000 0.0000 0.0000
7min-8Av044.IMG 86.04 132.25 0.00 44.28 1.2013 89.5763 78.8458 0.4965 52.97 0.0000 0.0000 0.0000
7min-8Av045.IMG 88.04 130.25 0.00 42.38 1.2230 90.0926 80.0253 0.4973 53.95 0.0000 0.0000 0.0000
7min-8Av046.IMG 90.04 128.25 0.00 40.67 1.2516 90.7769 81.2077 0.4987 54.71 0.0000 0.0000 0.0000
7min-8Av047.IMG 92.04 126.25 0.00 39.16 1.2856 92.3815 84.0126 0.5021 55.91 0.0000 0.0000 0.0000
7min-8Av048.IMG 94.04 124.25 0.00 40.91 1.2986 94.6377 86.5596 0.5088 55.14 0.0000 0.0000 0.0000
7min-8Av049.IMG 96.04 122.25 0.00 39.91 1.3618 97.0491 89.2601 0.5159 55.23 0.0000 0.0000 0.0000
7min-8Av050.IMG 98.04 120.00 0.00 39.15 1.4385 100.1948 92.8167 0.5250 55.18 0.0000 0.0000 0.0000
7min-8Av051.IMG 100.05 120.00 0.00 34.08 1.6324 103.0537 95.8446 0.5329 56.61 0.0000 0.0000 0.0000
7min-8Rel002.IMG 101.05 120.00 0.00 36.16 1.6735 105.8368 97.2555 0.5428 54.30 0.0000 0.0000 0.0000
7min-8Rel003.IMG 102.05 120.00 0.00 43.04 1.6580 110.6083 100.1251 0.5587 50.26 0.0000 0.0000 0.0000
7min-8Rel004.IMG 103.05 120.00 0.00 37.41 1.8342 111.7039 101.0992 0.5614 51.65 0.0000 0.0000 0.0000
7min-8Rel005.IMG 104.05 120.00 0.00 38.00 1.8994 113.9608 102.2998 0.5686 50.52 0.0000 0.0000 0.0000
7min-8Ret002.IMG 106.05 121.00 0.00 39.15 2.0588 118.8251 104.2873 0.5840 47.99 0.0000 0.0000 0.0000
7min-8Ret003.IMG 108.05 123.25 0.00 40.68 2.1791 122.2505 104.3683 0.5954 45.50 0.0000 0.0000 0.0000
7min-8Ret004.IMG 110.05 125.25 0.00 35.81 2.4118 118.3804 94.9723 0.5885 44.04 0.0000 0.0000 0.0000
7min-8Ret005.IMG 112.05 127.25 0.00 32.47 2.6154 119.9241 97.4454 0.5916 45.58 0.0000 0.0000 0.0000
7min-8Ret006.IMG 114.05 129.25 0.00 32.37 2.7034 119.6956 94.3964 0.5927 44.07 0.0000 0.0000 0.0000
7min-8Ret007.IMG 116.05 131.25 0.00 36.81 2.6225 119.7074 89.2153 0.5961 40.00 0.0000 0.0000 0.0000
7min-8Ret009.IMG 120.06 135.25 0.00 34.58 2.8228 112.8840 74.6142 0.5825 36.10 0.0000 0.0000 0.0000
7min-8Ret010.IMG 122.06 137.50 0.00 33.04 2.9479 111.8300 72.0757 0.5803 35.56 0.0000 0.0000 0.0000
7min-8Ret011.IMG 124.06 139.50 0.00 33.13 3.0216 117.4431 80.0267 0.5937 37.30 0.0000 0.0000 0.0000
7min-8Ret012.IMG 126.06 141.50 0.00 33.15 3.0778 116.8694 77.6400 0.5932 36.30 0.0000 0.0000 0.0000
7min-8Ret013.IMG 128.06 143.50 0.00 32.19 3.2023 115.9672 74.8613 0.5915 35.46 0.0000 0.0000 0.0000
7min-8Ret014.IMG 130.06 145.50 0.00 32.07 3.2762 115.5414 72.7711 0.5911 34.55 0.0000 0.0000 0.0000
7min-8Ret015.IMG 132.06 147.50 0.00 31.89 3.3609 114.8642 70.2507 0.5904 33.61 0.0000 0.0000 0.0000
7min-8Ret016.IMG 134.06 149.50 0.00 34.19 3.3513 120.0645 75.4867 0.6036 33.62 0.0000 0.0000 0.0000
7min-8Ret017.IMG 136.06 151.75 0.00 30.91 3.5995 114.7795 67.2700 0.5914 32.34 0.0000 0.0000 0.0000
7min-8Ret018.IMG 138.06 153.75 0.00 29.92 3.7559 115.2610 66.9975 0.5928 32.24 0.0000 0.0000 0.0000
7min-8Ret019.IMG 140.06 155.75 0.00 29.13 3.9383 113.7659 63.1102 0.5899 30.97 0.0000 0.0000 0.0000
7min-8Ret020.IMG 142.06 157.75 0.00 29.85 3.9791 114.3761 62.2490 0.5919 30.08 0.0000 0.0000 0.0000
7min-8Ret022.IMG 146.07 161.75 0.00 29.12 4.3289 112.9712 56.6361 0.5898 27.82 0.0000 0.0000 0.0000
7min-8Ret023.IMG 148.07 163.75 0.00 29.77 4.3843 113.0010 55.0374 0.5905 26.83 0.0000 0.0000 0.0000
7min-8Ret024.IMG 150.07 166.00 0.00 29.44 4.5771 111.6258 51.5217 0.5881 25.55 0.0000 0.0000 0.0000
7min-8Ret026.IMG 154.07 170.00 0.00 29.76 4.9166 111.9737 48.1036 0.5900 23.60 0.0000 0.0000 0.0000
7min-8Ret027.IMG 156.07 172.00 0.00 29.40 5.1457 111.4720 45.8920 0.5892 22.66 0.0000 0.0000 0.0000
10min avance
Imagen Tiempo VolIzq VolDcho Tensión RadioCurvApice Area Volumen Radio_Contacto AnguloContacto ErrorCont DeltaError VolSalida
11A009.IMG 8.56 245.50 0.00 390765384.18 0.0896 2.5762 0.4892 0.0781 60.74 0.0000 0.0000 0.0000
11A010.IMG 9.56 245.00 0.00 0.00 0.0000 0.0000 0.0000 0.0000 91.21 0.0000 0.0000 0.0000
11A011.IMG 10.56 244.50 0.00 0.00 0.0000 0.0000 0.0000 0.0000 107.30 0.0000 0.0000 0.0000
11A012.IMG 11.56 244.00 0.00 0.00 0.0000 0.0000 0.0000 0.0000 115.60 0.0000 0.0000 0.0000
11A013.IMG 12.56 243.50 0.00 71.32 0.0723 5.1320 1.3559 0.0555 130.69 0.0000 0.0000 0.0000
11A014.IMG 13.56 243.00 0.00 0.00 0.0000 0.0000 0.0000 0.0000 77.63 0.0000 0.0000 0.0000
11A015.IMG 14.57 242.50 0.00 73.08 0.1285 8.4600 3.2486 0.1236 83.74 0.0000 0.0000 0.0000
11A016.IMG 15.57 242.00 0.00 56.65 0.1365 9.2904 3.7373 0.1296 84.27 0.0000 0.0000 0.0000
11A017.IMG 16.57 241.50 0.00 47.88 0.1414 9.9131 4.1248 0.1330 85.61 0.0000 0.0000 0.0000
11A018.IMG 17.57 241.00 0.00 50.49 0.1497 10.6803 4.5958 0.1401 83.72 0.0000 0.0000 0.0000
11A019.IMG 18.57 240.50 0.00 65.35 0.1582 11.7406 5.2778 0.1486 81.73 0.0000 0.0000 0.0000
11A020.IMG 19.57 240.00 0.00 49.03 0.1669 12.4864 5.7821 0.1536 82.27 0.0000 0.0000 0.0000
11Av001.IMG 0.00 240.00 0.00 112.98 0.1746 12.1481 5.3698 0.1603 71.89 0.0000 0.0000 0.0000
11Av002.IMG 1.00 239.00 0.00 53.55 0.2015 10.3646 3.7911 0.1600 58.07 0.0000 0.0000 0.0000
11Av003.IMG 2.00 238.00 0.00 52.39 0.1831 11.4126 4.7758 0.1591 68.88 0.0000 0.0000 0.0000
11Av004.IMG 3.00 236.75 0.00 42.68 0.1767 12.5690 5.7637 0.1584 78.52 0.0000 0.0000 0.0000
11Av005.IMG 4.00 235.75 0.00 70.47 0.1701 13.8320 6.7710 0.1597 83.34 0.0000 0.0000 0.0000
11Av006.IMG 5.00 234.75 0.00 67.94 0.1714 15.1890 7.8504 0.1613 88.58 0.0000 0.0000 0.0000
11Av007.IMG 6.00 233.75 0.00 79.84 0.1867 16.7088 8.9977 0.1749 83.91 0.0000 0.0000 0.0000
11Av008.IMG 7.00 232.75 0.00 43.57 0.2035 17.7399 9.8215 0.1810 85.68 0.0000 0.0000 0.0000
11Av009.IMG 8.00 231.75 0.00 61.64 0.2076 19.1066 10.9653 0.1888 83.78 0.0000 0.0000 0.0000
11Av010.IMG 9.00 230.75 0.00 40.48 0.2276 20.6610 12.3089 0.1967 85.84 0.0000 0.0000 0.0000
11Av011.IMG 10.01 229.75 0.00 42.73 0.2396 21.7874 13.2418 0.2053 83.22 0.0000 0.0000 0.0000
11Av012.IMG 11.01 228.75 0.00 45.40 0.2515 23.2479 14.5262 0.2142 81.73 0.0000 0.0000 0.0000
11Av013.IMG 12.01 227.75 0.00 48.35 0.2604 24.5500 15.7199 0.2213 80.85 0.0000 0.0000 0.0000
11Av014.IMG 13.01 226.75 0.00 53.00 0.2681 25.7974 16.8802 0.2281 79.72 0.0000 0.0000 0.0000
11Av015.IMG 14.01 225.75 0.00 46.81 0.2738 26.3346 17.4508 0.2293 81.29 0.0000 0.0000 0.0000
11Av016.IMG 15.01 224.75 0.00 41.06 0.2836 27.1782 18.3138 0.2323 82.82 0.0000 0.0000 0.0000
11Av017.IMG 16.01 223.50 0.00 44.32 0.2893 28.4912 19.6520 0.2380 82.50 0.0000 0.0000 0.0000
11Av018.IMG 17.01 222.50 0.00 48.20 0.3031 30.1232 21.1964 0.2480 80.07 0.0000 0.0000 0.0000
11Av019.IMG 18.01 221.50 0.00 44.99 0.3140 31.1574 22.2723 0.2524 80.56 0.0000 0.0000 0.0000
11Av020.IMG 19.01 220.50 0.00 46.14 0.3220 32.2319 23.3760 0.2577 79.97 0.0000 0.0000 0.0000
11Av021.IMG 20.01 219.50 0.00 47.18 0.3266 33.1523 24.3897 0.2612 80.11 0.0000 0.0000 0.0000
11Av022.IMG 21.01 218.50 0.00 44.20 0.3424 34.3418 25.5879 0.2674 79.71 0.0000 0.0000 0.0000
11Av023.IMG 22.01 217.50 0.00 47.91 0.3527 35.6403 26.8493 0.2751 77.62 0.0000 0.0000 0.0000
11Av024.IMG 23.02 216.50 0.00 45.54 0.3606 36.4378 27.7744 0.2778 78.43 0.0000 0.0000 0.0000
11Av025.IMG 24.02 215.50 0.00 45.89 0.3656 37.3088 28.7866 0.2809 78.63 0.0000 0.0000 0.0000
11Av026.IMG 25.02 214.50 0.00 44.78 0.3740 38.0018 29.5266 0.2842 78.50 0.0000 0.0000 0.0000
11Av027.IMG 26.02 213.50 0.00 50.83 0.3803 39.3596 30.9038 0.2917 76.24 0.0000 0.0000 0.0000
11Av028.IMG 27.02 212.50 0.00 50.87 0.3880 40.3203 31.9888 0.2957 76.10 0.0000 0.0000 0.0000
11Av029.IMG 28.02 211.50 0.00 46.48 0.4031 41.2832 33.0702 0.2996 76.68 0.0000 0.0000 0.0000
11Av030.IMG 29.02 210.50 0.00 43.09 0.4121 41.6032 33.4431 0.3006 77.38 0.0000 0.0000 0.0000
11Av031.IMG 30.02 209.25 0.00 42.02 0.4184 42.4377 34.5297 0.3028 78.30 0.0000 0.0000 0.0000
11Av032.IMG 31.02 208.25 0.00 45.62 0.4297 43.8046 35.8463 0.3109 75.83 0.0000 0.0000 0.0000
11Av033.IMG 32.02 207.25 0.00 48.86 0.4615 46.2965 38.0384 0.3258 71.77 0.0000 0.0000 0.0000
11Av034.IMG 33.02 206.25 0.00 49.38 0.4894 48.0713 39.4997 0.3362 69.30 0.0000 0.0000 0.0000
11Av035.IMG 34.02 205.25 0.00 47.82 0.5060 49.0717 40.4831 0.3408 68.88 0.0000 0.0000 0.0000
11Av036.IMG 35.03 204.25 0.00 49.09 0.5139 49.9584 41.3779 0.3449 68.16 0.0000 0.0000 0.0000
11Av037.IMG 36.03 203.25 0.00 47.10 0.5273 50.7436 42.2528 0.3479 68.29 0.0000 0.0000 0.0000
11Av038.IMG 37.03 202.25 0.00 49.82 0.5290 51.5573 43.1434 0.3514 67.59 0.0000 0.0000 0.0000
11Av039.IMG 38.03 201.25 0.00 49.38 0.5297 51.8964 43.7190 0.3519 68.16 0.0000 0.0000 0.0000
11Av040.IMG 39.03 200.25 0.00 47.60 0.5349 52.3681 44.4736 0.3527 69.02 0.0000 0.0000 0.0000
11Av041.IMG 40.03 199.25 0.00 50.54 0.5388 53.5583 45.8543 0.3574 68.30 0.0000 0.0000 0.0000
11Av042.IMG 41.03 198.25 0.00 50.97 0.5462 54.6650 47.2689 0.3611 68.33 0.0000 0.0000 0.0000
11Av043.IMG 42.03 197.25 0.00 51.23 0.5507 55.6031 48.5839 0.3637 68.68 0.0000 0.0000 0.0000
11Av044.IMG 43.03 196.00 0.00 52.70 0.5547 56.7682 50.1543 0.3674 68.74 0.0000 0.0000 0.0000
11Av045.IMG 44.03 195.00 0.00 69.97 0.5770 60.0711 52.5365 0.3856 62.46 0.0000 0.0000 0.0000
11Av046.IMG 45.03 194.00 0.00 53.01 0.5816 59.1549 52.7911 0.3772 67.70 0.0000 0.0000 0.0000
11Av047.IMG 46.04 193.00 0.00 54.52 0.5938 60.5380 54.3037 0.3828 66.82 0.0000 0.0000 0.0000
10min reduce
Imagen Tiempo VolIzq VolDcho Tensión RadioCurvApice Area Volumen Radio_Contacto AnguloContacto ErrorCont DeltaError VolSalida
111A006.IMG 5.57 137.00 0.00 299.51 0.0692 3.9698 1.0135 0.0652 109.36 0.0000 0.0000 0.0000
111A007.IMG 6.57 136.50 0.00 40.93 0.0772 3.9752 1.0486 0.0747 98.34 0.0000 0.0000 0.0000
111A005.IMG 4.57 137.50 0.00 0.00 0.0000 0.0000 0.0000 0.0000 78.26 0.0000 0.0000 0.0000
111A008.IMG 7.57 136.00 0.00 12.68 0.1694 7.2210 2.3230 0.1297 67.17 0.0000 0.0000 0.0000
111Av001.IMG 0.00 135.00 0.00 1.48 0.3458 4.9178 1.0714 0.1145 63.94 0.0000 0.0000 0.0000
111Av004.IMG 3.00 131.75 0.00 179.70 0.1968 12.3501 5.1781 0.1702 62.32 0.0000 0.0000 0.0000
111Av005.IMG 4.00 130.75 0.00 41.42 0.2370 14.0957 6.1232 0.1849 61.12 0.0000 0.0000 0.0000
111Av038.IMG 37.03 97.25 0.00 35.33 0.5903 44.4121 31.6332 0.3381 59.89 0.0000 0.0000 0.0000
111Av039.IMG 38.03 96.25 0.00 34.62 0.6033 44.9485 32.0662 0.3406 59.72 0.0000 0.0000 0.0000
111Av006.IMG 5.00 129.75 0.00 35.35 0.2666 15.7557 7.0722 0.1976 59.57 0.0000 0.0000 0.0000
111Av012.IMG 11.01 123.75 0.00 31.38 0.3811 24.9881 13.7402 0.2514 59.46 0.0000 0.0000 0.0000
111Av013.IMG 12.01 122.75 0.00 31.05 0.4030 26.7127 15.1102 0.2604 59.43 0.0000 0.0000 0.0000
111Av041.IMG 40.03 95.00 0.00 34.72 0.6215 46.1775 33.1820 0.3459 59.37 0.0000 0.0000 0.0000
111Av023.IMG 22.02 112.50 0.00 31.00 0.5248 36.1000 23.0603 0.3055 58.79 0.0000 0.0000 0.0000
111Av035.IMG 34.03 100.25 0.00 35.73 0.5753 42.5621 29.4513 0.3318 58.71 0.0000 0.0000 0.0000
111Av031.IMG 30.03 104.25 0.00 36.97 0.5442 40.3698 27.3201 0.3229 58.48 0.0000 0.0000 0.0000
111Av034.IMG 33.03 101.25 0.00 36.17 0.5697 42.0697 28.8878 0.3302 58.38 0.0000 0.0000 0.0000
111A009.IMG 8.57 135.50 0.00 36.92 0.1845 8.4287 2.7686 0.1445 57.93 0.0000 0.0000 0.0000
111Av014.IMG 13.01 121.75 0.00 35.63 0.4106 27.8595 15.9141 0.2670 57.81 0.0000 0.0000 0.0000
111Av022.IMG 21.02 113.50 0.00 33.76 0.5118 35.7622 22.6685 0.3044 57.81 0.0000 0.0000 0.0000
111Av021.IMG 20.02 114.50 0.00 32.58 0.5110 35.1075 21.9945 0.3019 57.75 0.0000 0.0000 0.0000
111Av033.IMG 32.03 102.25 0.00 37.96 0.5601 41.6056 28.3273 0.3288 57.72 0.0000 0.0000 0.0000
111Av029.IMG 28.02 106.50 0.00 38.00 0.5358 39.4906 26.2866 0.3199 57.62 0.0000 0.0000 0.0000
111Av027.IMG 26.02 108.50 0.00 37.47 0.5307 38.7461 25.5231 0.3170 57.51 0.0000 0.0000 0.0000
111Av026.IMG 25.02 109.50 0.00 36.54 0.5320 38.3938 25.1220 0.3158 57.43 0.0000 0.0000 0.0000
111Av020.IMG 19.02 115.50 0.00 32.52 0.5105 34.8436 21.6825 0.3010 57.42 0.0000 0.0000 0.0000
111Av009.IMG 8.01 126.75 0.00 38.44 0.3268 20.6962 10.3348 0.2291 57.40 0.0000 0.0000 0.0000
111Av028.IMG 27.02 107.50 0.00 37.96 0.5345 39.1258 25.8450 0.3188 57.32 0.0000 0.0000 0.0000
111Rel004.IMG 43.04 95.00 0.00 33.68 0.6637 47.1375 33.2641 0.3523 57.28 0.0000 0.0000 0.0000
111Av016.IMG 15.01 119.75 0.00 35.77 0.4526 30.8984 18.2486 0.2828 56.74 0.0000 0.0000 0.0000
111Av017.IMG 16.01 118.50 0.00 34.48 0.4761 32.4002 19.4733 0.2902 56.71 0.0000 0.0000 0.0000
111Av003.IMG 2.00 133.00 0.00 140.16 0.2066 11.2728 4.2672 0.1674 56.44 0.0000 0.0000 0.0000
111Av011.IMG 10.01 124.75 0.00 45.29 0.3576 24.0736 12.8211 0.2481 56.33 0.0000 0.0000 0.0000
111Av019.IMG 18.02 116.50 0.00 34.41 0.5047 34.4153 21.1075 0.2999 56.27 0.0000 0.0000 0.0000
111Av018.IMG 17.02 117.50 0.00 35.18 0.4930 33.6982 20.4950 0.2966 56.17 0.0000 0.0000 0.0000
111Av010.IMG 9.01 125.75 0.00 54.88 0.3329 22.5762 11.7232 0.2397 56.10 0.0000 0.0000 0.0000
111Av015.IMG 14.01 120.75 0.00 44.23 0.4207 29.6311 17.2052 0.2768 55.79 0.0000 0.0000 0.0000
111Ret002.IMG 45.04 95.00 0.00 35.53 0.6814 48.0930 33.6018 0.3579 55.41 0.0000 0.0000 0.0000
111A010.IMG 9.57 135.00 0.00 22.09 0.2139 9.1026 2.9770 0.1527 55.39 0.0000 0.0000 0.0000
111Av007.IMG 6.01 128.75 0.00 68.57 0.2890 18.1857 8.4563 0.2154 54.85 0.0000 0.0000 0.0000
111Av008.IMG 7.01 127.75 0.00 71.36 0.3097 19.8464 9.4910 0.2262 53.63 0.0000 0.0000 0.0000
111Ret004.IMG 47.04 97.00 0.00 35.79 0.7079 47.9514 32.3806 0.3603 52.85 0.0000 0.0000 0.0000
111Ret005.IMG 48.04 98.25 0.00 35.96 0.7245 47.8563 31.6334 0.3615 51.35 0.0000 0.0000 0.0000
111Ret006.IMG 49.04 99.25 0.00 35.26 0.7424 47.5256 30.7202 0.3615 50.12 0.0000 0.0000 0.0000
111Ret007.IMG 50.04 100.25 0.00 34.16 0.7618 47.1492 29.8200 0.3614 49.14 0.0000 0.0000 0.0000
111Ret008.IMG 51.04 101.25 0.00 34.17 0.7768 46.7055 28.7558 0.3610 47.64 0.0000 0.0000 0.0000
111Av037.IMG 36.03 98.25 0.00 79.90 0.5677 43.8354 28.0006 0.3456 47.64 0.0000 0.0000 0.0000
111Av036.IMG 35.03 99.25 0.00 79.77 0.5620 43.0672 27.2460 0.3426 47.54 0.0000 0.0000 0.0000
111Av032.IMG 31.03 103.25 0.00 87.08 0.5367 40.8507 25.2138 0.3337 47.27 0.0000 0.0000 0.0000
111Av030.IMG 29.02 105.50 0.00 92.65 0.5236 39.6929 24.1504 0.3289 47.01 0.0000 0.0000 0.0000
111Rel002.IMG 41.03 95.00 0.00 74.89 0.6085 46.5374 30.1099 0.3574 46.99 0.0000 0.0000 0.0000
111Av025.IMG 24.02 110.50 0.00 82.41 0.5161 37.1448 21.6373 0.3188 46.49 0.0000 0.0000 0.0000
111Av024.IMG 23.02 111.50 0.00 83.81 0.5112 36.7126 21.2715 0.3170 46.47 0.0000 0.0000 0.0000
111Ret009.IMG 52.05 102.25 0.00 33.97 0.7930 46.3725 27.8775 0.3610 46.43 0.0000 0.0000 0.0000
111Rel005.IMG 44.04 95.00 0.00 64.09 0.6530 47.4950 30.2798 0.3627 46.09 0.0000 0.0000 0.0000
111Av002.IMG 1.00 134.00 0.00 58.94 0.2552 10.6522 3.3540 0.1705 45.51 0.0000 0.0000 0.0000
111Ret010.IMG 53.05 103.25 0.00 34.76 0.8060 46.0496 26.9265 0.3611 44.87 0.0000 0.0000 0.0000
111Ret003.IMG 46.04 96.00 0.00 64.11 0.6724 47.4759 29.5394 0.3643 44.70 0.0000 0.0000 0.0000
111Ret011.IMG 54.05 104.25 0.00 34.83 0.8218 45.7873 26.1454 0.3612 43.68 0.0000 0.0000 0.0000
111Ret012.IMG 55.05 105.25 0.00 35.24 0.8368 45.3698 25.1616 0.3606 42.24 0.0000 0.0000 0.0000
111Ret013.IMG 56.05 106.25 0.00 35.43 0.8557 45.0900 24.3155 0.3606 40.92 0.0000 0.0000 0.0000
111Ret015.IMG 58.05 108.25 0.00 34.06 0.9056 44.4431 22.6559 0.3601 38.75 0.0000 0.0000 0.0000
111Ret016.IMG 59.05 109.25 0.00 33.60 0.9314 44.0687 21.7727 0.3594 37.54 0.0000 0.0000 0.0000
111Ret018.IMG 61.05 111.25 0.00 33.32 0.9886 43.5971 20.2005 0.3593 35.06 0.0000 0.0000 0.0000
111Ret019.IMG 62.05 112.50 0.00 32.02 1.0290 43.2461 19.3497 0.3588 34.01 0.0000 0.0000 0.0000
111Ret014.IMG 57.05 107.25 0.00 63.14 0.8440 42.0973 18.9120 0.3537 32.28 0.0000 0.0000 0.0000
111Ret021.IMG 64.06 114.50 0.00 31.56 1.1099 42.5038 17.4394 0.3577 31.17 0.0000 0.0000 0.0000
111Ret022.IMG 65.06 115.50 0.00 32.17 1.1469 42.3176 16.6573 0.3577 29.74 0.0000 0.0000 0.0000
111Ret027.IMG 70.06 120.50 0.00 27.47 1.5126 40.3149 12.0584 0.3529 23.07 0.0000 0.0000 0.0000
111Ret023.IMG 66.06 116.50 0.00 44.66 1.1734 35.7671 10.4012 0.3321 22.30 0.0000 0.0000 0.0000
111Ret026.IMG 69.06 119.50 0.00 34.65 1.3858 32.6542 7.6491 0.3188 18.93 0.0000 0.0000 0.0000
111Ret030.IMG 73.06 123.50 0.00 24.50 1.8865 38.7597 9.2473 0.3479 18.80 0.0000 0.0000 0.0000
